# Supplementary material for: Genomic analysis reveals genetic diversity and selection signatures of the Yantai Black pig during domestication and breeding
Source: Front Genet. 2025 Nov 25;16:1730668. doi: 10.3389/fgene.2025.1730668 (PMC12685829; doi:10.3389/fgene.2025.1730668)
Supplement: Supplementary file 2 [file DataSheet2.xlsx]

## Sheet: TableS1
TableS1. Resequencing data information of 38 pigs
Sample	Clean Data (bp)	Q20 (%)	Q30 (%)	N (%)	GC (%)	HQ Clean Data (%)	HQ Q20 (%)	HQ Q30 (%)	HQ N (%)	HQ GC (%)	Average depth
YT1	27531572100	26330253336(95.64%)	24521920131(89.07%)	830236(0.0%)	11937346710(43.36%)	26793194440	25705989701(95.94%)	23967029901(89.45%)	801328(0.0%)	11539625976(43.07%)	11.31
YT2	30226746000	29040598556(96.08%)	27302199541(90.32%)	902576(0.0%)	13168558368(43.57%)	28910425463	27902669923(96.51%)	26269824586(90.87%)	856910(0.0%)	12454769923(43.08%)	12.41
YT3	29387784300	28383106993(96.58%)	26894535027(91.52%)	805199(0.0%)	12790763826(43.52%)	28443517602	27549154056(96.86%)	26133223180(91.88%)	766271(0.0%)	12286034347(43.2%)	12.07
YT4	29322907500	28321219864(96.58%)	26840852327(91.54%)	964376(0.0%)	12967784799(44.22%)	28497592703	27619129536(96.92%)	26208038215(91.97%)	936959(0.0%)	12513517323(43.91%)	12.04
YT5	29259724800	28113154863(96.08%)	26337636379(90.01%)	845191(0.0%)	12432940145(42.49%)	28147382044	27125024982(96.37%)	25446895418(90.41%)	805297(0.0%)	11840526495(42.06%)	12.01
YT6	29663100900	28648681565(96.58%)	27140752882(91.5%)	969983(0.0%)	13129455517(44.26%)	28821786747	27922080496(96.88%)	26481800036(91.88%)	942318(0.0%)	12670741368(43.96%)	12.18
YT7	28016639700	26451921491(94.42%)	24186103355(86.33%)	362642(0.0%)	11981699328(42.77%)	27455706496	25989546377(94.66%)	23784555091(86.63%)	329239(0.0%)	11674890908(42.53%)	11.5
YT8	27335760900	25874494420(94.65%)	23772407072(86.96%)	778785(0.0%)	11949038329(43.71%)	26882606933	25514280390(94.91%)	23462608285(87.28%)	758734(0.0%)	11700776157(43.53%)	11.22
YT9	30307557600	29290903499(96.65%)	27784282151(91.67%)	875755(0.0%)	13404562857(44.23%)	29498747229	28603597438(96.97%)	27164743701(92.09%)	842325(0.0%)	12958393625(43.93%)	12.44
YT10	27491529900	26554287133(96.59%)	25118211433(91.37%)	928198(0.0%)	12026826618(43.74%)	26611016432	25784652762(96.89%)	24417620307(91.76%)	892145(0.0%)	11545614482(43.38%)	11.29
YT11	29156646300	28178850038(96.65%)	26744435560(91.73%)	911692(0.0%)	12936049679(44.36%)	28458647719	27587810447(96.94%)	26211333516(92.1%)	885291(0.0%)	12553409808(44.11%)	11.97
YT12	29908747800	28829324094(96.39%)	27194327723(90.92%)	888156(0.0%)	13254536238(44.32%)	29033466464	28081714116(96.72%)	26522286853(91.35%)	854863(0.0%)	12772839171(43.99%)	12.28
YT13	27043146300	26094013810(96.49%)	24761686175(91.56%)	861882(0.0%)	11896933328(43.99%)	26185644042	25369104248(96.88%)	24102482005(92.04%)	828535(0.0%)	11427066207(43.64%)	11.1
YT14	27161716500	26195920009(96.44%)	24732510375(91.06%)	805792(0.0%)	11940276086(43.96%)	26482833207	25612935197(96.72%)	24205353962(91.4%)	774421(0.0%)	11573805503(43.7%)	11.15
YT15	27259213800	26148990887(95.93%)	24481322593(89.81%)	834091(0.0%)	12132033033(44.51%)	26726478482	25722110017(96.24%)	24106085441(90.2%)	811041(0.0%)	11837859432(44.29%)	11.19
YT16	27400304700	26467202462(96.59%)	25155740451(91.81%)	898195(0.0%)	12221322741(44.6%)	26595365516	25786919186(96.96%)	24538960691(92.27%)	868414(0.0%)	11781665369(44.3%)	11.25
YT17	27175004100	25963181233(95.54%)	24155242884(88.89%)	785019(0.0%)	11882876997(43.73%)	26292760020	25208249779(95.88%)	23481612744(89.31%)	749551(0.0%)	11398854012(43.36%)	11.16
EHL1	35156702000	33657412480(95.74%)	31009964495(88.2%)	4906405(0.01%)	14415106522(41.0%)	34669191928	33318155251(96.1%)	30755976049(88.71%)	4619911(0.01%)	14204518131(40.97%)	14.44
EHL2	35349450800	34170781535(96.67%)	31983190071(90.48%)	999763(0.0%)	14618415772(41.36%)	35015564337	33930426768(96.9%)	31798387744(90.81%)	989504(0.0%)	14472486511(41.33%)	14.52
EHL3	33415287400	32441633188(97.09%)	30607215452(91.6%)	1163612(0.0%)	13858116304(41.47%)	33135888654	32236732754(97.29%)	30446788607(91.88%)	1153244(0.0%)	13735783971(41.46%)	13.72
LW1	34191108800	33039954926(96.63%)	30848034882(90.22%)	531111(0.0%)	14030450909(41.04%)	33889598712	32832280652(96.88%)	30694125030(90.57%)	526979(0.0%)	13898427911(41.01%)	14.04
LW2	27318838000	26733065036(97.86%)	25595703304(93.69%)	460096(0.0%)	11377713452(41.64%)	27167746643	26619662859(97.98%)	25504165885(93.88%)	457700(0.0%)	11310929032(41.64%)	11.22
LW3	34846731400	33401497579(95.85%)	30826296659(88.46%)	1310578(0.0%)	14282559234(40.99%)	34367291208	33061118222(96.2%)	30567219622(88.94%)	1281650(0.0%)	14075052973(40.96%)	14.31
MIN1	32390928200	31073866715(95.93%)	28853286819(89.08%)	738681(0.0%)	13145540130(40.58%)	32013030091	30812172452(96.25%)	28657287593(89.52%)	716542(0.0%)	12982469143(40.56%)	13.3
MIN2	31767020400	30543934958(96.15%)	28449523863(89.56%)	1023040(0.0%)	12995158356(40.91%)	31420786809	30302506325(96.44%)	28267279630(89.96%)	990171(0.0%)	12845257694(40.88%)	13.04
MIN3	35257858200	33410471486(94.76%)	30363916508(86.12%)	866441(0.0%)	14175884471(40.2%)	34631660485	32986095345(95.25%)	30051969297(86.78%)	826158(0.0%)	13910671358(40.17%)	14.48
AWB1	36343894600	34906039235(96.04%)	32344794085(89.0%)	845199(0.0%)	14977833229(41.21%)	35940534911	34628716789(96.35%)	32140088324(89.43%)	835548(0.0%)	14802990024(41.19%)	14.92
AWB2	35829027200	34326197355(95.81%)	31724053856(88.54%)	961544(0.0%)	14742754878(41.15%)	35392181407	34024640156(96.14%)	31499991820(89.0%)	948818(0.0%)	14554658916(41.12%)	14.71
AWB3	23854255400	21819489498(91.47%)	19654929691(82.4%)	18218586(0.08%)	9451377902(39.62%)	23307955326	21446626061(92.01%)	19371690926(83.11%)	16602778(0.08%)	9225549340(39.58%)	9.8
D1	43684946018	39855564926(91.23%)	36318795416(83.14%)	122660897(0.28%)	18752470038(42.92%)	39400032795	37523182381(95.24%)	34450951081(87.44%)	579821(0.28%)	16819028298(42.68%)	17.94
D2	43114575788	39146159163(90.8%)	35670104707(82.73%)	192304190(0.44%)	18119689342(42.03%)	38883667026	36863266427(94.8%)	33831487306(87.01%)	62954504(0.44%)	16247032168(41.78%)	17.7
D3	40026637138	36602453742(91.45%)	33388847561(83.42%)	6138001(0.02%)	18345285349(45.83%)	36252076158	34532392458(95.26%)	31729372819(87.52%)	823680(0.02%)	16408768739(45.26%)	16.44
L1	33554476800	31243088630(93.11%)	28594502840(85.22%)	1105680(0.0%)	13966938895(41.62%)	32614961040	30643563233(93.96%)	28138886406(86.28%)	918546(0.0%)	13544680051(41.53%)	13.78
L2	32620438800	30268223749(92.79%)	27514252160(84.35%)	1412334(0.0%)	13479862663(41.32%)	31573448362	29607722796(93.77%)	27017850485(85.57%)	647804(0.0%)	13012958530(41.22%)	13.4
L3	33220390200	31049719820(93.47%)	28449655070(85.64%)	513418(0.0%)	13796291514(41.53%)	32284342131	30450342828(94.32%)	27996781000(86.72%)	448406(0.0%)	13375104474(41.42%)	13.64
Y1	33381226000	31855513882(95.43%)	29691319153(88.95%)	1367042(0.0%)	14209612795(42.56%)	32761745905	31443766742(95.98%)	29372397811(89.65%)	973955(0.0%)	13927462921(42.52%)	13.71
Y2	34154402200	32203096132(94.29%)	29705220796(86.97%)	1396623(0.0%)	14471431114(42.37%)	33410581062	31725654364(94.96%)	29341723408(87.82%)	721054(0.0%)	14135060638(42.31%)	14.02
Y3	35128811200	33412892918(95.12%)	30852880398(87.83%)	1986781(0.01%)	14915721338(42.46%)	34352377094	32897482886(95.76%)	30457720339(88.66%)	900015(0.01%)	14561774946(42.39%)	14.43

## Sheet: TableS2
TableS2. The statistics of transition and transversion for SNP in YT
Types	Numbers
transition	21618901
C->T	6282454
G->A	6281084
A->G	4531342
T->C	4524021
transversion	8817951
C->A	1297060
G->T	1299657
T->G	1133544
A->C	1130034
C->G	999197
G->C	997077
T->A	982531
A->T	978851

## Sheet: TableS3
TableS3. The run of homozygosity (ROH) number statistics among two pig breeds genomes
Breed	0-1 Mb	1-2 Mb	2-3 Mb	3-4 Mb	4-5 Mb	> 5 Mb	Total
YT	20773	905	133	15	6	1	21833
AWB	2470	60	17	10	1	1	2559

## Sheet: TableS4
TableS4. The distribution of individual-level FROH in two pig breeds
Sample	ROH length	Genome_size	FROH
YT12	519226439	2265774640	0.2292
YT4	588014822	2265774640	0.2595
YT11	580539770	2265774640	0.2562
YT9	496645754	2265774640	0.2192
YT1	657994095	2265774640	0.2904
YT14	456912938	2265774640	0.2017
YT10	520832159	2265774640	0.2299
YT15	460860515	2265774640	0.2034
YT8	559881026	2265774640	0.2471
YT17	495557622	2265774640	0.2187
YT6	378696691	2265774640	0.1671
YT13	528775329	2265774640	0.2334
YT7	540027188	2265774640	0.2383
YT16	497706592	2265774640	0.2197
YT5	683306526	2265774640	0.3016
YT2	643904071	2265774640	0.2842
YT3	633507321	2265774640	0.2796
AWB1	269848145	2265774640	0.1191
AWB2	241751258	2265774640	0.1067
AWB3	250537281	2265774640	0.1106

## Sheet: TableS5
TableS5. List of ROH islands observed in YT population
Chr	SNP1	SNP2	LEN(kb)	nSNP	genes
1	74005	166496	92.49	62	ENSSSCG00000029697(FAM120B)
1	709889	1948712	1238.82	621	ENSSSCG00000004008(WDR27);ENSSSCG00000045488();ENSSSCG00000048735();ENSSSCG00000049501();ENSSSCG00000004012(THBS2);ENSSSCG00000035661();ENSSSCG00000044353();ENSSSCG00000041157();ENSSSCG00000050693();ENSSSCG00000042085();ENSSSCG00000045916();ENSSSCG00000004013(SMOC2);ENSSSCG00000043714();ENSSSCG00000031703(DACT2);ENSSSCG00000048580();ENSSSCG00000004017(FRMD1);ENSSSCG00000049642();ENSSSCG0000000401…
1	2200146	2841615	641.47	323	ENSSSCG00000004022(RPS6KA2);ENSSSCG00000048885();ENSSSCG00000032916(MPC1);ENSSSCG00000004020(SFT2D1);ENSSSCG00000051382();ENSSSCG00000049363();ENSSSCG00000050882();ENSSSCG00000034946();ENSSSCG00000036609(TBXT);ENSSSCG00000036448();ENSSSCG00000046965();ENSSSCG00000042499();ENSSSCG00000049704();ENSSSCG00000051209()
1	3143129	3703481	560.35	232	ENSSSCG00000004027(PDE10A);ENSSSCG00000044274()
1	4163172	4970723	807.55	223	ENSSSCG00000050396();ENSSSCG00000046688();ENSSSCG00000042992();ENSSSCG00000004029(QKI);ENSSSCG00000050646();ENSSSCG00000048046();ENSSSCG00000038153(PACRG)
1	5832395	5923693	91.3	36	ENSSSCG00000004032(PRKN)
1	7549225	7652644	103.42	52	ENSSSCG00000004046(PNLDC1);ENSSSCG00000004047(MRPL18);ENSSSCG00000004048(TCP1);ENSSSCG00000004049(ACAT2);ENSSSCG00000004050(WTAP);ENSSSCG00000040317(SOD2)
1	8765261	8907574	142.31	50	ENSSSCG00000031776(TULP4);ENSSSCG00000043930(--)
1	21177792	21307045	129.25	23	ENSSSCG00000046537();ENSSSCG00000035578();ENSSSCG00000049141();ENSSSCG00000004127(PLAGL1)
1	36181309	36245326	64.02	13
1	44518473	44722348	203.88	47	ENSSSCG00000026978(ROS1);ENSSSCG00000045461(Pol);ENSSSCG00000004255(VGLL2);ENSSSCG00000048099();ENSSSCG00000041223();ENSSSCG00000046360()
1	44894359	45296161	401.8	181	ENSSSCG00000038522(FAM162B);ENSSSCG00000004261(RPLP1);ENSSSCG00000004262(KPNA5);ENSSSCG00000004263(ZUP1);ENSSSCG00000023834(RSPH4A);ENSSSCG00000032533(Sult3a1);ENSSSCG00000049964();ENSSSCG00000046094();ENSSSCG00000043689();ENSSSCG00000051636();ENSSSCG00000025941(PTP4A1);ENSSSCG00000035259(PHF3)
1	48108142	48583986	475.84	145
1	49364996	49483480	118.48	38	ENSSSCG00000004270(ADGRB3)
1	50757548	50865500	107.95	31	ENSSSCG00000004276(SMAP1)
1	51734629	51861951	127.32	48	ENSSSCG00000004280(RIMS1)
1	53867262	54086458	219.2	46	ENSSSCG00000044217();ENSSSCG00000041858();ENSSSCG00000041113();ENSSSCG00000049869();ENSSSCG00000035731()
1	102694093	102822972	128.88	12	ENSSSCG00000040836(DCC);ENSSSCG00000043936(Pol)
1	119349445	119477578	128.13	26	ENSSSCG00000004620(MYO5A);ENSSSCG00000004621(MYO5C)
1	148433507	148560697	127.19	41
1	155920989	155968398	47.41	15
1	156634430	156680502	46.07	16	ENSSSCG00000044770()
1	156963300	156980369	17.07	8
1	162281314	162300819	19.5	11	ENSSSCG00000004918(ALPK2)
1	172653112	172685685	32.57	7
1	172924949	173054026	129.08	28
1	209386619	209658069	271.45	64	ENSSSCG00000051645();ENSSSCG00000036360(LURAP1L)
1	211905124	212047822	142.7	44	ENSSSCG00000045516();ENSSSCG00000043212();ENSSSCG00000046197(--)
1	212169437	212232601	63.16	20	ENSSSCG00000047172()
1	214816119	214843929	27.81	9
1	237930889	238106971	176.08	47	ENSSSCG00000005346(ZCCHC7)
2	1221027	1391010	169.98	39	ENSSSCG00000031903(TNNT3);ENSSSCG00000023537(SYT8);ENSSSCG00000033260(TNNI2);ENSSSCG00000031487(LSP1);ENSSSCG00000036244(PRR33);ENSSSCG00000038364(Mrpl23);ENSSSCG00000050649();ENSSSCG00000050209()
2	1631575	1697047	65.47	33	ENSSSCG00000039243(CD81);ENSSSCG00000036015(TSSC4);ENSSSCG00000043425();ENSSSCG00000039556(KCNQ1)
2	18486208	19028516	542.31	166	ENSSSCG00000021739(HSD17B12);ENSSSCG00000038924();ENSSSCG00000048253();ENSSSCG00000013284(TTC17);ENSSSCG00000013285(API5)
2	126902241	127012831	110.59	49	ENSSSCG00000014239(CEP120)
2	127118804	127155827	37.02	13	ENSSSCG00000014240(CSNK1G3)
2	142274318	142300765	26.45	8	ENSSSCG00000014364(ANKHD1)
3	2433760	2515363	81.6	20	ENSSSCG00000045028();ENSSSCG00000050582()
3	9538692	9549162	10.47	10	ENSSSCG00000007681(CUX1)
3	9779114	9779114	0	1
3	10330939	10641614	310.68	125	ENSSSCG00000035736(CCL24);ENSSSCG00000039874(CCL26);ENSSSCG00000041780();ENSSSCG00000041684();ENSSSCG00000043758();ENSSSCG00000044982();ENSSSCG00000042036();ENSSSCG00000045957();ENSSSCG00000007700(HIP1);ENSSSCG00000007705(POM121);ENSSSCG00000007704(NSUN5)
3	10748003	11022345	274.34	112	ENSSSCG00000023004(FZD9);ENSSSCG00000027342(BAZ1B);ENSSSCG00000007708(BCL7B);ENSSSCG00000007709(TBL2);ENSSSCG00000007710(MLXIPL);ENSSSCG00000033358(VPS37D);ENSSSCG00000044261();ENSSSCG00000007713(BUD23);ENSSSCG00000007772(STX1A);ENSSSCG00000007715(ABHD11);ENSSSCG00000035928(CLDN3)
3	11230565	11363035	132.47	55	ENSSSCG00000025858(ELN);ENSSSCG00000030378(LIMK1);ENSSSCG00000025966(EIF4H);ENSSSCG00000027487(LAT2)
3	13809907	13851006	41.1	12
3	31233066	31290983	57.92	23	ENSSSCG00000021118(GSPT1);ENSSSCG00000023984(RSL1D1)
3	36239971	36275741	35.77	11	ENSSSCG00000007917(RBFOX1)
3	62156861	62274693	117.83	55
3	62792724	62885442	92.72	35
3	63090522	63225543	135.02	49	ENSSSCG00000008250(CTNNA2)
3	63459799	63474398	14.6	6
3	64626852	64709551	82.7	48
3	65044361	65156693	112.33	49
3	65808635	66006962	198.33	50	ENSSSCG00000042171(L1RE1)
3	67706334	67732436	26.1	13	ENSSSCG00000035958(EVA1A)
3	69847448	69961396	113.95	45	ENSSSCG00000008308(EMX1);ENSSSCG00000008309(SPR);ENSSSCG00000036942(AP2S1);ENSSSCG00000008310(EXOC6B)
3	73526165	73533481	7.32	4
3	73705440	73766591	61.15	28	ENSSSCG00000038148(PROKR1);ENSSSCG00000008346(APLF)
3	75237738	75321534	83.8	30	ENSSSCG00000048675()
3	97497829	97507076	9.25	4
3	98149561	98361016	211.46	55	ENSSSCG00000008467(EML4);ENSSSCG00000008468(PKDCC);ENSSSCG00000046191()
3	99067892	99248618	180.73	67
3	99833944	99864661	30.72	11
3	100021119	100342337	321.22	82	ENSSSCG00000036418(SLC8A1)
3	100663556	101056557	393	130	ENSSSCG00000024293(TMEM178A);ENSSSCG00000049463();ENSSSCG00000008474(His3.3A);ENSSSCG00000008475(MAP4K3)
3	102178736	102408228	229.49	95	ENSSSCG00000042407();ENSSSCG00000033844(CYP1B1);ENSSSCG00000008488(RMDN2)
3	102724057	102875716	151.66	41	ENSSSCG00000008491(QPCT);ENSSSCG00000008495(PRKD3)
3	109372138	109422954	50.82	20	ENSSSCG00000008533(ALK)
3	116244803	116439993	195.19	51	ENSSSCG00000043230();ENSSSCG00000049980()
3	117417303	117550416	133.11	52	ENSSSCG00000048673();ENSSSCG00000025357(LDAH)
3	118993919	119317474	323.56	110	ENSSSCG00000035476();ENSSSCG00000044076()
4	37250292	37264946	14.65	4	ENSSSCG00000006071(VPS13B)
4	58091839	58226118	134.28	32
4	61002866	61034108	31.24	11
4	61403485	61434639	31.15	15
4	69749121	69874604	125.48	48	ENSSSCG00000022092(CYP7B1)
4	71295956	71343625	47.67	20	ENSSSCG00000034894(NKAIN3)
4	75505526	75546593	41.07	14	ENSSSCG00000006243(PENK)
4	76112916	76267957	155.04	42	ENSSSCG00000031813(XKR4)
4	77262254	77303789	41.53	18	ENSSSCG00000006263(ATP6V1H)
4	77724658	77944951	220.29	77	ENSSSCG00000006266(ST18)
4	78625627	78830662	205.03	65	ENSSSCG00000034495(SNTG1)
4	79725675	79924372	198.7	58	ENSSSCG00000006274(PRKDC);ENSSSCG00000032367(CEBPD);ENSSSCG00000006277(SPIDR)
4	80363970	80513383	149.41	24	ENSSSCG00000031503(PRRX1)
4	80863357	81042692	179.34	41	ENSSSCG00000006281(NTMT2);ENSSSCG00000006282(KIFAP3)
4	84118764	84125452	6.69	3	ENSSSCG00000042247()
4	84927476	85104816	177.34	78	ENSSSCG00000037314(TMCO1);ENSSSCG00000006324(ALDH9A1);ENSSSCG00000006325(MGST3)
4	118410592	118442719	32.13	12	ENSSSCG00000006873(FRRS1);ENSSSCG00000006874(PALMD)
4	118753997	118832757	78.76	44
4	118943718	119045939	102.22	52	ENSSSCG00000038821(--);ENSSSCG00000006876(PLPPR5);ENSSSCG00000006877(SNX7)
4	120226349	120307192	80.84	35	ENSSSCG00000006878(DPYD)
4	129370927	129543028	172.1	78	ENSSSCG00000006930(SH3GLB1);ENSSSCG00000049694();ENSSSCG00000050450();ENSSSCG00000006933(CLCA1);ENSSSCG00000006932(CLCA4)
4	129670290	129840939	170.65	50	ENSSSCG00000006935(CLCA2);ENSSSCG00000006936(ODF2L);ENSSSCG00000050156();ENSSSCG00000051057()
4	130019792	130597589	577.8	197	ENSSSCG00000048568();ENSSSCG00000042541();ENSSSCG00000006939(ZNHIT6);ENSSSCG00000006940(CCN1);ENSSSCG00000043307();ENSSSCG00000050434();ENSSSCG00000040735(DDAH1)
5	29220174	29703624	483.45	137	ENSSSCG00000023788(TBC1D30);ENSSSCG00000030998(WIF1);ENSSSCG00000000469(LEMD3);ENSSSCG00000042980(Pol);ENSSSCG00000045642(Pol);ENSSSCG00000026004(MSRB3)
5	33774562	33864033	89.47	36	ENSSSCG00000000493(FRS2);ENSSSCG00000000496(CCT2);ENSSSCG00000000500(RAB3IP)
5	34521238	34644983	123.75	38	ENSSSCG00000000502(CNOT2);ENSSSCG00000031173(KCNMB4)
5	35120088	35239157	119.07	31
5	35909353	35931408	22.05	12	ENSSSCG00000021122(TPH2)
5	36654417	36726924	72.51	20	ENSSSCG00000000515(TRHDE)
5	37476807	37803429	326.62	64
5	38317200	38389476	72.28	16	ENSSSCG00000000516(KCNC2)
5	41490791	41782287	291.5	60	ENSSSCG00000000528(PKP2);ENSSSCG00000027429(YARS2);ENSSSCG00000000530(FGD4)
5	42125011	42167361	42.35	14	ENSSSCG00000000531(BICD1)
5	82257883	82447004	189.12	88	ENSSSCG00000036075(WASHC3);ENSSSCG00000023972(DRAM1);ENSSSCG00000048828();ENSSSCG00000000862(GNPTAB)
5	93799508	94111988	312.48	117	ENSSSCG00000035495(KITLG)
5	95539627	95722628	183	112	ENSSSCG00000051123();ENSSSCG00000042886(Pol);ENSSSCG00000048690(--)
5	97243982	98009836	765.85	305	ENSSSCG00000045577();ENSSSCG00000042138();ENSSSCG00000051328();ENSSSCG00000049763()
5	102387197	102484745	97.55	36	ENSSSCG00000051497()
6	2258781	2380504	121.72	39	ENSSSCG00000049785();ENSSSCG00000043542()
6	10440876	10570772	129.9	58	ENSSSCG00000038627(ADAMTS18)
6	18690273	18867737	177.46	61	ENSSSCG00000024305(MT3);ENSSSCG00000025830(NUP93);ENSSSCG00000040663(HERPUD1);ENSSSCG00000032643(SLC12A3)
6	28144367	28248687	104.32	21	ENSSSCG00000002774(RIPOR1);ENSSSCG00000047051();ENSSSCG00000051564();ENSSSCG00000047981();ENSSSCG00000024253(CTCF)
6	42803089	42858069	54.98	19	ENSSSCG00000025152(CEP89);ENSSSCG00000040905(FAAP24);ENSSSCG00000022312(RHPN2)
6	63791383	64570602	779.22	142	ENSSSCG00000003350(MIB2);ENSSSCG00000003351(MMP23B);ENSSSCG00000003352(CDK11B);ENSSSCG00000003353(SLC35E2B);ENSSSCG00000038967(NADK);ENSSSCG00000021890(GNB1);ENSSSCG00000051462();ENSSSCG00000028530(TMEM52);ENSSSCG00000030513(CFAP74);ENSSSCG00000043241();ENSSSCG00000035018(GABRD);ENSSSCG00000030361(PRKCZ);ENSSSCG00000032903(FAAP20);ENSSSCG00000047244();ENSSSCG00000040944(SKI);ENSSSCG00000028706(MO…
6	65725622	65866151	140.53	45	ENSSSCG00000048371();ENSSSCG00000031344(AJAP1)
6	69661022	69679239	18.22	9	ENSSSCG00000034502(H6PD)
6	85103539	85151610	48.07	27	ENSSSCG00000003580(EYA3)
6	88956700	89025866	69.17	28	ENSSSCG00000021457(ZBTB8A);ENSSSCG00000029799(ZBTB8OS);ENSSSCG00000032543(ATP5MG);ENSSSCG00000028423(RBBP4);ENSSSCG00000021232(SYNC)
6	89606471	90227506	621.03	188	ENSSSCG00000025344(PHC2);ENSSSCG00000003621(ZSCAN20);ENSSSCG00000042252();ENSSSCG00000003622(CSMD2);ENSSSCG00000047402(--);ENSSSCG00000049113(CSMD2);ENSSSCG00000021247(HMGB4)
6	90442244	90594483	152.24	42	ENSSSCG00000003623(C1orf94)
6	90934084	91156495	222.41	89	ENSSSCG00000003585(GJB5);ENSSSCG00000035068(GJB4);ENSSSCG00000038677(GJB3);ENSSSCG00000039983(GJA4);ENSSSCG00000049071();ENSSSCG00000051695();ENSSSCG00000042350();ENSSSCG00000040173(DLGAP3)
6	91555099	91795681	240.58	69	ENSSSCG00000003627(ZMYM4);ENSSSCG00000037121(KIAA0319L);ENSSSCG00000031786(NCDN);ENSSSCG00000040097(TFAP2E);ENSSSCG00000035914(PSMB2)
6	92358383	92548151	189.77	54	ENSSSCG00000029954(THRAP3);ENSSSCG00000028892(SH3D21);ENSSSCG00000036832(STK40);ENSSSCG00000033892(EVA1B);ENSSSCG00000036709(OSCP1);ENSSSCG00000038916(LSM10);ENSSSCG00000034647(MRPS15)
6	92971293	93179901	208.61	98	ENSSSCG00000003640(GRIK3)
6	102620489	102782922	162.43	64	ENSSSCG00000003690(DLGAP1)
6	103696208	103738066	41.86	16	ENSSSCG00000038494(LPIN2);ENSSSCG00000003694(EMILIN2)
6	104624254	104746988	122.73	50	ENSSSCG00000042554();ENSSSCG00000044928()
6	122268229	122273419	5.19	2
6	123005602	123030687	25.09	5
6	123860683	123887269	26.59	10
6	124114492	124224403	109.91	43	ENSSSCG00000031460()
6	125543924	125683967	140.04	51
6	162304941	162338709	33.77	11
6	166113145	166210469	97.32	30	ENSSSCG00000003921(ZSWIM5)
7	480901	571164	90.26	36	ENSSSCG00000044644()
7	6397891	6495881	97.99	29
7	61953761	62097671	143.91	48
7	97968753	98069692	100.94	22	ENSSSCG00000002372(YLPM1);ENSSSCG00000002373(PROX2)
7	117016277	117139529	123.25	53
8	179140	1153475	974.34	332	ENSSSCG00000029983(PCGF3);ENSSSCG00000037527(CPLX1);ENSSSCG00000046122();ENSSSCG00000021289(GAK);ENSSSCG00000038234(TMEM175);ENSSSCG00000027286(DGKQ);ENSSSCG00000032262(IDUA);ENSSSCG00000035739(SLC26A1);ENSSSCG00000036512(FGFRL1);ENSSSCG00000045703(RNF212);ENSSSCG00000032808(TMED11);ENSSSCG00000039488(SPON2);ENSSSCG00000031302(CTBP1);ENSSSCG00000046871();ENSSSCG00000034251();ENSSSCG00000032304(MA…
8	1411643	1846431	434.79	136	ENSSSCG00000029745(FAM193A);ENSSSCG00000008691(TNIP2);ENSSSCG00000022004(SH3BP2);ENSSSCG00000044393();ENSSSCG00000008692(ADD1);ENSSSCG00000008695(MFSD10);ENSSSCG00000008693(NOP14);ENSSSCG00000008694(GRK4);ENSSSCG00000008697(HTT)
8	5840907	5863374	22.47	12
8	9517661	9517661	0	1
8	12710478	12907878	197.4	68	ENSSSCG00000026232(FAM184B);ENSSSCG00000040393(DCAF16);ENSSSCG00000008747(NCAPG);ENSSSCG00000008748(LCORL)
8	13151610	13260188	108.58	50	ENSSSCG00000045236();ENSSSCG00000045672(--)
8	32270185	32312179	41.99	26	ENSSSCG00000022168(APBB2)
8	48589402	48603674	14.27	4
8	56765979	56897921	131.94	33
8	59051371	59180620	129.25	42
8	71572336	71606412	34.08	18	ENSSSCG00000008973(NAAA)
8	94075883	94178869	102.99	38
8	95436442	95529779	93.34	20
8	99303968	99458467	154.5	65	ENSSSCG00000049114();ENSSSCG00000043980(--)
8	114498057	114545306	47.25	19
8	114716657	114944114	227.46	78	ENSSSCG00000049369();ENSSSCG00000032094(DKK2)
8	123398388	123398388	0	1
8	125389999	125802541	412.54	155	ENSSSCG00000009194(HPGDS);ENSSSCG00000009193(SMARCAD1);ENSSSCG00000009196(ATOH1)
8	136950180	136996339	46.16	20	ENSSSCG00000037723(CFAP299)
8	137596625	137832223	235.6	61	ENSSSCG00000036555(PRDM8);ENSSSCG00000009256(ANTXR2);ENSSSCG00000046798(--)
8	138137926	138248515	110.59	43	ENSSSCG00000049598(Pol)
8	138481879	138526812	44.93	14	ENSSSCG00000050222()
9	7818644	8027194	208.55	72	ENSSSCG00000014822(ARHGEF17);ENSSSCG00000014825(RELT);ENSSSCG00000039996(FAM168A)
9	8900083	9004700	104.62	46	ENSSSCG00000027506(POLD3)
9	10944688	11156257	211.57	23	ENSSSCG00000032723(ACER3);ENSSSCG00000014872(FTH)
9	16893516	16942496	48.98	22	ENSSSCG00000014897(FAM181B);ENSSSCG00000048770(--)
9	17202796	17489457	286.66	132	ENSSSCG00000014900(RAB30);ENSSSCG00000042206();ENSSSCG00000044191();ENSSSCG00000051233();ENSSSCG00000014901(PCF11);ENSSSCG00000014902(ANKRD42);ENSSSCG00000014903(CCDC90B)
9	19598926	19612359	13.43	8	ENSSSCG00000014908(CCDC89)
9	19731796	19831404	99.61	26	ENSSSCG00000014909(SYTL2);ENSSSCG00000014910(RPL35A);ENSSSCG00000014911(Tmem37);ENSSSCG00000014912(CCDC83);ENSSSCG00000050077()
9	106870581	106940059	69.48	34	ENSSSCG00000037706(PRKAR2B)
9	107414306	107503507	89.2	36	ENSSSCG00000028969(SLC26A4);ENSSSCG00000028585(CBLL1);ENSSSCG00000021813(SLC26A3)
9	127835599	128004205	168.61	70	ENSSSCG00000015579(PTGS2);ENSSSCG00000023351(PLA2G4A)
9	128321347	128389554	68.21	36	ENSSSCG00000023451(KCNK2)
9	136724544	136828194	103.65	55	ENSSSCG00000015631(GRB10)
9	139055429	139103069	47.64	16
10	20481435	20489668	8.23	3	ENSSSCG00000010900(DENND1B)
10	62572509	62692628	120.12	44	ENSSSCG00000043929();ENSSSCG00000051465()
10	63276931	63316040	39.11	20
11	1003146	1097205	94.06	29	ENSSSCG00000009270(IFT88);ENSSSCG00000025308(IL17D);ENSSSCG00000009276(XPO4)
11	1909347	2051795	142.45	58	ENSSSCG00000044350();ENSSSCG00000045691()
11	11733989	11766870	32.88	20
12	1605978	1724334	118.36	40	ENSSSCG00000017141(AATK);ENSSSCG00000017142(BAIAP2);ENSSSCG00000051731();ENSSSCG00000017140(CHMP6);ENSSSCG00000017139(RPTOR)
12	1877356	1917504	40.15	25	ENSSSCG00000017139(RPTOR)
12	2131740	2157502	25.76	11	ENSSSCG00000017146(RNF213);ENSSSCG00000044501(--)
12	2528870	3061730	532.86	139	ENSSSCG00000049633();ENSSSCG00000034146(CBX8);ENSSSCG00000024261(CBX2);ENSSSCG00000017163(ENPP7);ENSSSCG00000039498(RBFOX3)
12	10951957	11002730	50.77	21	ENSSSCG00000017255(ABCA5)
12	18093458	18209193	115.73	30	ENSSSCG00000046803();ENSSSCG00000017330(MAP3K14);ENSSSCG00000017331(SPATA32);ENSSSCG00000017332(--);ENSSSCG00000017333(FMNL1);ENSSSCG00000017340(DCAKD)
12	18314480	18321934	7.45	5	ENSSSCG00000017339(NMT1)
12	18427397	18726393	299	94	ENSSSCG00000017342(KIF18B);ENSSSCG00000017343(GFAP);ENSSSCG00000017344(FAM187A);ENSSSCG00000017345(CCDC103);ENSSSCG00000017346(EFTUD2);ENSSSCG00000017347(HIGD1B);ENSSSCG00000021306(GJC1);ENSSSCG00000017349(ADAM11);ENSSSCG00000037238(DBF4B);ENSSSCG00000045297();ENSSSCG00000017352(CCDC43);ENSSSCG00000017351(MEIOC)
12	24472198	24478913	6.71	2
12	37342693	37349568	6.88	6
13	4883002	4928367	45.37	24
13	32650950	32825681	174.73	35	ENSSSCG00000011398(SEMA3F);ENSSSCG00000042718(GNAT1);ENSSSCG00000011397(SLC38A3);ENSSSCG00000011399(GNAI2);ENSSSCG00000011400(SEMA3B);ENSSSCG00000011401(LSMEM2);ENSSSCG00000011402(IFRD2);ENSSSCG00000024363(HYAL3);ENSSSCG00000011404(HYAL1);ENSSSCG00000011405(HYAL2);ENSSSCG00000011407(RASSF1);ENSSSCG00000011408(ZMYND10);ENSSSCG00000011410(CYB561D2)
13	33431123	33557415	126.29	36	ENSSSCG00000011416(DOCK3)
13	62787390	62862684	75.29	29
13	80848783	80884468	35.69	9
13	81456202	81543654	87.45	30	ENSSSCG00000041573();ENSSSCG00000011668(TRIM42)
13	81829745	81986698	156.95	66	ENSSSCG00000047050();ENSSSCG00000045301();ENSSSCG00000034369(SPSB4);ENSSSCG00000042423();ENSSSCG00000011670(PXYLP1)
13	82918803	83463447	544.64	154	ENSSSCG00000037647(TFDP2);ENSSSCG00000046587(--);ENSSSCG00000011677(GK5);ENSSSCG00000051068();ENSSSCG00000011678(XRN1);ENSSSCG00000011679(ATR);ENSSSCG00000011680(PLS1);ENSSSCG00000011681(TRPC1)
13	84854876	85022363	167.49	47	ENSSSCG00000047294()
13	86056179	86340786	284.61	61	ENSSSCG00000048677()
13	86447136	86611817	164.68	48	ENSSSCG00000011689(PLOD2);ENSSSCG00000011690(PLSCR4);ENSSSCG00000050456()
13	86901290	86954494	53.2	15	ENSSSCG00000011691(PLSCR5)
13	87270174	88207103	936.93	223	ENSSSCG00000047889();ENSSSCG00000042542(--);ENSSSCG00000044934(Pol);ENSSSCG00000011693(ZIC4);ENSSSCG00000011692(ZIC1);ENSSSCG00000043038(--);ENSSSCG00000044580()
13	88790601	89177401	386.8	80	ENSSSCG00000011695(AGTR1);ENSSSCG00000011694(CPB1)
13	89296486	89301689	5.2	2	ENSSSCG00000025293(HLTF)
13	89514881	89539570	24.69	7	ENSSSCG00000011701(TM4SF18)
13	94704800	95048304	343.5	88	ENSSSCG00000047408();ENSSSCG00000011723(MME)
13	121044551	121334039	289.49	94	ENSSSCG00000025942(MCCC1);ENSSSCG00000021749(MCF2L2);ENSSSCG00000024393(B3GNT5)
13	121964746	122147229	182.48	22	ENSSSCG00000042409(--);ENSSSCG00000011782(ABCC5);ENSSSCG00000011784(HTR3C);ENSSSCG00000024689(HTR3C);ENSSSCG00000039519(HTR3C);ENSSSCG00000011783(EIF2B5);ENSSSCG00000025374(DVL3);ENSSSCG00000024437(AP2M1);ENSSSCG00000028856(ABCF3);ENSSSCG00000026185(VWA5B2);ENSSSCG00000021319(ALG3)
13	122342418	122525986	183.57	47	ENSSSCG00000027025(Teddm1a);ENSSSCG00000026516(EPHB3)
13	125394651	125685300	290.65	80	ENSSSCG00000051257();ENSSSCG00000051532();ENSSSCG00000042595();ENSSSCG00000041127();ENSSSCG00000047923()
13	126826569	127022561	195.99	56	ENSSSCG00000011812(TPRG1)
13	127176142	127446894	270.75	62	ENSSSCG00000025592(TP63);ENSSSCG00000011813(P3H2)
13	128149573	128380397	230.82	71	ENSSSCG00000024420(GMNC);ENSSSCG00000043779()
13	129297737	129901815	604.08	189	ENSSSCG00000038584(FGF12);ENSSSCG00000044432(--);ENSSSCG00000011819(MB21D2)
13	130564631	130636911	72.28	32	ENSSSCG00000011821(ATP13A4);ENSSSCG00000041899();ENSSSCG00000011822(OPA1)
13	130771075	130869042	97.97	19	ENSSSCG00000049168()
13	131537132	131588798	51.67	21	ENSSSCG00000011826(TMEM44)
13	132375891	132453142	77.25	20	ENSSSCG00000031147(ACAP2)
13	132555599	132558496	2.9	2	ENSSSCG00000011831(APOD)
13	134243477	134484460	240.98	64	ENSSSCG00000011851(MUC20);ENSSSCG00000011850(MUC4);ENSSSCG00000011853(RUBCN);ENSSSCG00000027139(FYTTD1);ENSSSCG00000011854(LRCH3)
13	134920650	135246574	325.92	73	ENSSSCG00000011858(ZNF148);ENSSSCG00000011860(SLC12A8)
13	136497508	136677792	180.28	64	ENSSSCG00000025349(CCDC14);ENSSSCG00000050880();ENSSSCG00000011867(MYLK)
13	142051614	142083143	31.53	9
13	142183828	142211341	27.51	7
13	142316896	142701816	384.92	91	ENSSSCG00000046211();ENSSSCG00000043297();ENSSSCG00000044369();ENSSSCG00000041729()
13	142802431	142842756	40.33	17
13	142990203	142994853	4.65	3
13	143232075	143668558	436.48	81	ENSSSCG00000041302();ENSSSCG00000047219();ENSSSCG00000045503(Pol);ENSSSCG00000046077(L1RE1);ENSSSCG00000048427();ENSSSCG00000046690(--)
13	144595479	144843179	247.7	35	ENSSSCG00000031244(GAP43)
13	152447341	152945944	498.6	144	ENSSSCG00000042450()
13	153068028	153479208	411.18	145	ENSSSCG00000044452();ENSSSCG00000041941();ENSSSCG00000022486(CBLB)
13	154904112	155030444	126.33	40	ENSSSCG00000043607(Pol)
13	164735438	164758264	22.83	10
13	174317638	174402921	85.28	23
14	19003859	19003859	0	1
14	33095562	33104450	8.89	4	ENSSSCG00000009839(CIT)
14	33691054	33948330	257.28	81	ENSSSCG00000009845(SRRM4)
14	36047415	36116626	69.21	12	ENSSSCG00000009864(MED13L)
14	37785354	38223645	438.29	115	ENSSSCG00000009867(TBX5);ENSSSCG00000009868(RBM19)
14	67369015	67573705	204.69	68	ENSSSCG00000050004();ENSSSCG00000046347()
14	68779776	68850161	70.39	28
14	69389542	69474138	84.6	40	ENSSSCG00000036480(CTNNA3)
14	82734450	82764726	30.28	10
14	84276791	84497691	220.9	79	ENSSSCG00000010344(NRG3)
14	84749855	85138899	389.04	123	ENSSSCG00000042930(--)
14	109947858	110283659	335.8	100	ENSSSCG00000010535(HPSE2)
14	110416515	110569617	153.1	41	ENSSSCG00000010535(HPSE2);ENSSSCG00000010536(CNNM1)
14	111581309	111646452	65.14	14	ENSSSCG00000006164(WNT8B);ENSSSCG00000006165(SEC31B);ENSSSCG00000006166(NDUFB8);ENSSSCG00000048329();ENSSSCG00000010555(HIF1AN);ENSSSCG00000044499(--)
14	120188727	120264969	76.24	42	ENSSSCG00000041009()
14	134749616	134749616	0	1
15	10981989	11038947	56.96	27	ENSSSCG00000023746(LRP1B)
15	14298867	14569977	271.11	96	ENSSSCG00000040172(THSD7B)
15	52699197	52720196	21	5
15	52911306	52914395	3.09	2
15	69215557	69440625	225.07	54	ENSSSCG00000015898(KCNH7);ENSSSCG00000044821(Pol);ENSSSCG00000047423(--)
15	73900911	74123817	222.91	51	ENSSSCG00000043455();ENSSSCG00000048891();ENSSSCG00000042708();ENSSSCG00000049553();ENSSSCG00000042119();ENSSSCG00000043728();ENSSSCG00000050501(--)
15	79323335	79417637	94.3	32	ENSSSCG00000015960(MAP3K20)
15	114134339	114257983	123.64	45	ENSSSCG00000016160(ERBB4)
15	139765010	140037548	272.54	122	ENSSSCG00000036261(CROCC2);ENSSSCG00000042679();ENSSSCG00000016381(SNED1);ENSSSCG00000016378(PASK);ENSSSCG00000016376(PPP1R7);ENSSSCG00000042585();ENSSSCG00000047513();ENSSSCG00000016379();ENSSSCG00000042185();ENSSSCG00000016370(SEPTIN2)
16	62285539	62555150	269.61	115	ENSSSCG00000044310()
17	13929137	13956931	27.79	9	ENSSSCG00000026466(SLC23A2);ENSSSCG00000046740(--)
17	20479906	20542610	62.7	23	ENSSSCG00000048700();ENSSSCG00000042903()
17	32266531	32477762	211.23	103	ENSSSCG00000007155(DNAAF9);ENSSSCG00000007157(SLC4A11);ENSSSCG00000035995(ITPA)
17	34013997	34175161	161.16	74	ENSSSCG00000039392(SNPH);ENSSSCG00000007192(C20orf202);ENSSSCG00000038854(PSMF1);ENSSSCG00000035262(TMEM74B)
17	35905982	35929704	23.72	10	ENSSSCG00000007247(KIF3B)
17	36260705	36503834	243.13	96	ENSSSCG00000007249(NOL4L);ENSSSCG00000007252(DNMT3B);ENSSSCG00000007253(MAPRE1);ENSSSCG00000034812(EFCAB8)
17	38502776	38688204	185.43	57	ENSSSCG00000007291(EDEM2);ENSSSCG00000026585(PROCR);ENSSSCG00000045884();ENSSSCG00000040160(MMP24);ENSSSCG00000022864(EIF6);ENSSSCG00000028858(FAM83C);ENSSSCG00000038237(UQCC1)
17	39588929	39698774	109.84	18	ENSSSCG00000007317(DLGAP4);ENSSSCG00000036002(TGIF2)
17	51686851	51727601	40.75	20	ENSSSCG00000027287(PEDS1);ENSSSCG00000046624();ENSSSCG00000050651();ENSSSCG00000034207(CEBPB)
18	11224006	11333328	109.32	44	ENSSSCG00000044154()
18	25921107	26034284	113.18	41	ENSSSCG00000016618(CPED1);ENSSSCG00000016619(ING3)
18	26229513	26391389	161.88	71
18	26756661	26784734	28.07	14
18	53166987	53404903	237.92	72	ENSSSCG00000045227()

## Sheet: TableS6
TableS6. List of ROH islands oberved both in YT and AWB population
gene_id	roh_location	Symbol	Description	KEGG_A_class	KEGG_B_class	Pathway	K_ID	GO Component	GO Function	GO Process
ENSSSCG00000036555	8:137596625-137832223(YT);8:137603308-137845344(AWB)	PRDM8	PR/SET domain 8 [Source:VGNC Symbol;Acc:VGNC:91781]	-	-	-	-	GO:0005634//nucleus;GO:0005654//nucleoplasm;GO:0016604//nuclear body	GO:0005515//protein binding;GO:0008168//methyltransferase activity	GO:0006355//regulation of transcription, DNA-templated;GO:0014003//oligodendrocyte development;GO:0032259//methylation	zf-C2H2
ENSSSCG00000043455	15:73900911-74123817(YT);15:73860913-73977562(AWB)
ENSSSCG00000011690	13:86447136-86611817(YT);13:86138809-86643007(AWB)	PLSCR4	phospholipid scramblase 4 [Source:VGNC Symbol;Acc:VGNC:91575]	-	-	-	-	GO:0005886//plasma membrane	GO:0017128//phospholipid scramblase activity;GO:0019899//enzyme binding;GO:0042609//CD4 receptor binding	GO:0017121//phospholipid scrambling;GO:0071222//cellular response to lipopolysaccharide	--
ENSSSCG00000006281	4:80863357-81042692(YT);4:80702518-81016737(AWB)	NTMT2	N-terminal Xaa-Pro-Lys N-methyltransferase 2 [Source:VGNC Symbol;Acc:VGNC:90155]	-	-	-	-	GO:0005634//nucleus;GO:0005737//cytoplasm	GO:0008168//methyltransferase activity;GO:0016740//transferase activity;GO:0071885//N-terminal protein N-methyltransferase activity	GO:0006480//N-terminal protein amino acid methylation	--
ENSSSCG00000049380	8:179140-1153475(YT);8:779270-1000636(AWB)
ENSSSCG00000032633	8:179140-1153475(YT);8:779270-1000636(AWB)	FAM53A	family with sequence similarity 53 member A [Source:VGNC Symbol;Acc:VGNC:87973]	-	-	-	-	-	-	-	--
ENSSSCG00000025152	6:42803089-42858069(YT);6:42763470-42863377(AWB)	CEP89	centrosomal protein 89 [Source:VGNC Symbol;Acc:VGNC:86581]	-	-	-	-	GO:0000922//spindle pole;GO:0005813//centrosome;GO:0005814//centriole;GO:0005829//cytosol;GO:0005886//plasma membrane;GO:0031514//motile cilium;GO:0045202//synapse;GO:0097539//ciliary transition fiber	-	GO:0007005//mitochondrion organization;GO:0007268//synaptic transmission;GO:0060271//cilium morphogenesis	--
ENSSSCG00000043212	1:211905124-212047822(YT);1:211712009-212007177(AWB)
ENSSSCG00000043230	3:116244803-116439993(YT);3:115972934-116461804(AWB)
ENSSSCG00000036709	6:92358383-92548151(YT);6:92046388-92500151(AWB)	OSCP1	organic solute carrier partner 1 [Source:VGNC Symbol;Acc:VGNC:91077]	-	-	-	-	GO:0005737//cytoplasm;GO:0009925//basal plasma membrane	GO:0022857//transmembrane transporter activity	-	--
ENSSSCG00000023537	2:1221027-1391010(YT);2:1089724-1342850(AWB)	SYT8	synaptotagmin 8 [Source:VGNC Symbol;Acc:VGNC:93688]	-	-	-	-	GO:0005737//cytoplasm;GO:0005886//plasma membrane;GO:0016020//membrane;GO:0016021//integral component of membrane;GO:0030424//axon;GO:0030672//synaptic vesicle membrane;GO:0031045//dense core granule;GO:0031982//vesicle;GO:0070382//exocytic vesicle	GO:0000149//SNARE binding;GO:0001786//phosphatidylserine binding;GO:0005509//calcium ion binding;GO:0005544//calcium-dependent phospholipid binding;GO:0019905//syntaxin binding;GO:0030276//clathrin binding;GO:0048306//calcium-dependent protein binding	GO:0006887//exocytosis;GO:0007340//acrosome reaction;GO:0014059//regulation of dopamine secretion;GO:0016192//vesicle-mediated transport;GO:0017156//calcium ion regulated exocytosis;GO:0017158//regulation of calcium ion-dependent exocytosis;GO:0048488//synaptic vesicle endocytosis;GO:0048791//calcium ion-regulated exocytosis of neurotransmitter;GO:0071277//cellular response to calcium ion	--
ENSSSCG00000006282	4:80863357-81042692(YT);4:80702518-81016737(AWB)	KIFAP3	kinesin associated protein 3 [Source:VGNC Symbol;Acc:VGNC:89475]	-	-	-	-	GO:0000794//condensed nuclear chromosome;GO:0005783//endoplasmic reticulum;GO:0005794//Golgi apparatus;GO:0005813//centrosome;GO:0005871//kinesin complex;GO:0005876//spindle microtubule;GO:0005930//axoneme;GO:0015630//microtubule cytoskeleton;GO:0016939//kinesin II complex;GO:0032391//photoreceptor connecting cilium;GO:0035869//ciliary transition zone;GO:0036064//ciliary basal body;GO:1990075//pe…	GO:0005515//protein binding;GO:0019894//kinesin binding;GO:0019903//protein phosphatase binding	GO:0007017//microtubule-based process;GO:0007018//microtubule-based movement;GO:0008104//protein localization;GO:0008285//negative regulation of cell proliferation;GO:0043066//negative regulation of apoptotic process;GO:0044782//cilium organization;GO:0046587//positive regulation of calcium-dependent cell-cell adhesion	--
ENSSSCG00000049113	6:89606471-90227506(YT);6:90045044-90200241(AWB)	CSMD2	XP_020951518.1 LOW QUALITY PROTEIN: CUB and sushi domain-containing protein 2 [Sus scrofa]	-	-	-	-	-	-	-	--
ENSSSCG00000046740	17:13929137-13956931(YT);17:13773600-13956931(AWB)	--	KAF4018272.1 hypothetical protein G4228_010023 [Cervus hanglu yarkandensis]	-	-	-	-	GO:0016020//membrane;GO:0016021//integral component of membrane	-	-	--
ENSSSCG00000026466	17:13929137-13956931(YT);17:13773600-13956931(AWB)	SLC23A2	solute carrier family 23 member 2 [Source:NCBI gene (formerly Entrezgene);Acc:397367]	-	-	-	-	GO:0005737//cytoplasm;GO:0005886//plasma membrane;GO:0009925//basal plasma membrane;GO:0016020//membrane;GO:0016021//integral component of membrane;GO:0016323//basolateral plasma membrane;GO:0016324//apical plasma membrane	GO:0005345//purine nucleobase transmembrane transporter activity;GO:0008520//L-ascorbate:sodium symporter activity;GO:0015229//L-ascorbic acid transporter activity;GO:0022857//transmembrane transporter activity	GO:0015853//adenine transport;GO:0015854//guanine transport;GO:0015882//L-ascorbic acid transport;GO:0055085//transmembrane transport;GO:0070904//transepithelial L-ascorbic acid transport;GO:1904823//purine nucleobase transmembrane transport	--
ENSSSCG00000031487	2:1221027-1391010(YT);2:1089724-1342850(AWB)	LSP1	lymphocyte specific protein 1 [Source:VGNC Symbol;Acc:VGNC:89880]	Human Diseases;Organismal Systems	Infectious disease: bacterial;Immune system	ko05152//Tuberculosis;ko04625//C-type lectin receptor signaling pathway	K14957;K14957	-	GO:0003779//actin binding;GO:0008092//cytoskeletal protein binding	GO:0007165//signal transduction	--
ENSSSCG00000028423	6:88956700-89025866(YT);6:88997198-89167122(AWB)	RBBP4	RB binding protein 4, chromatin remodeling factor [Source:VGNC Symbol;Acc:VGNC:98598]	Cellular Processes	Cell growth and death	ko04218//Cellular senescence	K10752	GO:0005634//nucleus;GO:0016581//NuRD complex;GO:0035098//ESC/E(Z) complex	GO:0005515//protein binding;GO:0042393//histone binding	GO:0010468//regulation of gene expression	--
ENSSSCG00000039498	12:2528870-3061730(YT);12:2676190-2873427(AWB)	RBFOX3	RNA binding fox-1 homolog 3 [Source:VGNC Symbol;Acc:VGNC:92141]	-	-	-	-	GO:0005634//nucleus;GO:0005737//cytoplasm;GO:0043025//neuronal cell body;GO:0043204//perikaryon	GO:0003676//nucleic acid binding;GO:0003677//DNA binding;GO:0003723//RNA binding;GO:0003729//mRNA binding	GO:0000381//regulation of alternative mRNA splicing, via spliceosome;GO:0006397//mRNA processing;GO:0007399//nervous system development;GO:0008380//RNA splicing;GO:0043484//regulation of RNA splicing	--
ENSSSCG00000008467	3:98149561-98361016(YT);3:98116546-98272273(AWB)	EML4	EMAP like 4 [Source:VGNC Symbol;Acc:VGNC:87685]	Human Diseases;Human Diseases;Human Diseases	Cancer: overview;Cancer: overview;Cancer: specific types	ko05200//Pathways in cancer;ko05235//PD-L1 expression and PD-1 checkpoint pathway in cancer;ko05223//Non-small cell lung cancer	K15420;K15420;K15420	GO:0005737//cytoplasm;GO:0005815//microtubule organizing center;GO:0005829//cytosol;GO:0005874//microtubule;GO:0015630//microtubule cytoskeleton;GO:0030496//midbody;GO:0072686//mitotic spindle	GO:0005515//protein binding;GO:0008017//microtubule binding;GO:0043014//alpha-tubulin binding;GO:0048487//beta-tubulin binding	GO:0000226//microtubule cytoskeleton organization;GO:0007080//mitotic metaphase plate congression;GO:0008608//attachment of spindle microtubules to kinetochore	--
ENSSSCG00000011689	13:86447136-86611817(YT);13:86138809-86643007(AWB)	PLOD2	procollagen-lysine,2-oxoglutarate 5-dioxygenase 2 [Source:VGNC Symbol;Acc:VGNC:91567]	Metabolism;Metabolism	Global and overview maps;Amino acid metabolism	ko01100//Metabolic pathways;ko00310//Lysine degradation	K13645;K13645	GO:0005783//endoplasmic reticulum;GO:0005789//endoplasmic reticulum membrane;GO:0016020//membrane	GO:0005506//iron ion binding;GO:0008475//procollagen-lysine 5-dioxygenase activity;GO:0016491//oxidoreductase activity;GO:0016705//oxidoreductase activity, acting on paired donors, with incorporation or reduction of molecular oxygen;GO:0031418//L-ascorbic acid binding;GO:0046872//metal ion binding;GO:0051213//dioxygenase activity	GO:0001666//response to hypoxia;GO:0017185//peptidyl-lysine hydroxylation;GO:0046947//hydroxylysine biosynthetic process	--
ENSSSCG00000031903	2:1221027-1391010(YT);2:1089724-1342850(AWB)	TNNT3	troponin T3, fast skeletal type [Source:VGNC Symbol;Acc:VGNC:94285]	-	-	-	-	GO:0005861//troponin complex	-	GO:0006937//regulation of muscle contraction;GO:0006942//regulation of striated muscle contraction	--
ENSSSCG00000040905	6:42803089-42858069(YT);6:42763470-42863377(AWB)	FAAP24	FA core complex associated protein 24 [Source:VGNC Symbol;Acc:VGNC:87870]	Genetic Information Processing	Replication and repair	ko03460//Fanconi anemia pathway	K10898	GO:0000785//chromatin;GO:0005654//nucleoplasm;GO:0043231//intracellular membrane-bounded organelle;GO:0043240//Fanconi anaemia nuclear complex;GO:0071821//FANCM-MHF complex	GO:0003682//chromatin binding	GO:0036297//interstrand cross-link repair	--
ENSSSCG00000049980	3:116244803-116439993(YT);3:115972934-116461804(AWB)
ENSSSCG00000032723	9:10944688-11156257(YT);9:10990136-11133178(AWB)	ACER3	alkaline ceramidase 3 [Source:VGNC Symbol;Acc:VGNC:103893]	Metabolism;Metabolism	Global and overview maps;Lipid metabolism	ko01100//Metabolic pathways;ko00600//Sphingolipid metabolism	K04711;K04711	GO:0016020//membrane;GO:0016021//integral component of membrane;GO:0030173//integral component of Golgi membrane;GO:0030176//integral component of endoplasmic reticulum membrane	GO:0005509//calcium ion binding;GO:0008270//zinc ion binding;GO:0016787//hydrolase activity;GO:0016811//hydrolase activity, acting on carbon-nitrogen (but not peptide) bonds, in linear amides;GO:0017040//ceramidase activity;GO:0070774//phytoceramidase activity;GO:0071633//dihydroceramidase activity	GO:0006629//lipid metabolic process;GO:0006665//sphingolipid metabolic process;GO:0006672//ceramide metabolic process;GO:0006954//inflammatory response;GO:0008284//positive regulation of cell proliferation;GO:0042552//myelination;GO:0043067//regulation of programmed cell death;GO:0046512//sphingosine biosynthetic process;GO:0046514//ceramide catabolic process;GO:0071602//phytosphingosine biosynth…	--
ENSSSCG00000051532	13:125394651-125685300(YT);13:125248674-126037563(AWB)
ENSSSCG00000006071	4:37250292-37264946(YT);4:36921261-37621144(AWB)	VPS13B	vacuolar protein sorting 13 homolog B [Source:VGNC Symbol;Acc:VGNC:94839]	-	-	-	-	-	-	-	--
ENSSSCG00000045516	1:211905124-212047822(YT);1:211712009-212007177(AWB)
ENSSSCG00000030827	8:179140-1153475(YT);8:779270-1000636(AWB)	FGFR3	fibroblast growth factor receptor 3 [Source:VGNC Symbol;Acc:VGNC:98929]	Human Diseases;Environmental Information Processing;Environmental Information Processing;Environmental Information Processing;Environmental Information Processing;Environmental Information Processing;Cellular Processes;Cellular Processes;Human Diseases;Cellular Processes;Human Diseases;Human Diseases;Human Diseases	Cancer: overview;Signal transduction;Signal transduction;Signal transduction;Signal transduction;Signal transduction;Transport and catabolism;Cell motility;Cancer: overview;Cellular community - eukaryotes;Drug resistance: antineoplastic;Cancer: overview;Cancer: specific types	ko05200//Pathways in cancer;ko04151//PI3K-Akt signaling pathway;ko04020//Calcium signaling pathway;ko04010//MAPK signaling pathway;ko04014//Ras signaling pathway;ko04015//Rap1 signaling pathway;ko04144//Endocytosis;ko04810//Regulation of actin cytoskeleton;ko05206//MicroRNAs in cancer;ko04550//Signaling pathways regulating pluripotency of stem cells;ko01521//EGFR tyrosine kinase inhibitor resista…	K05094;K05094;K05094;K05094;K05094;K05094;K05094;K05094;K05094;K05094;K05094;K05094;K05094	GO:0005783//endoplasmic reticulum;GO:0005794//Golgi apparatus;GO:0005886//plasma membrane;GO:0005887//integral component of plasma membrane;GO:0016020//membrane;GO:0016021//integral component of membrane;GO:0030133//transport vesicle	GO:0000166//nucleotide binding;GO:0004672//protein kinase activity;GO:0004712//protein serine/threonine/tyrosine kinase activity;GO:0004713//protein tyrosine kinase activity;GO:0004714//transmembrane receptor protein tyrosine kinase activity;GO:0005007//fibroblast growth factor-activated receptor activity;GO:0005524//ATP binding;GO:0016301//kinase activity;GO:0016740//transferase activity;GO:0017…	GO:0006468//protein phosphorylation;GO:0008284//positive regulation of cell proliferation;GO:0008543//fibroblast growth factor receptor signaling pathway;GO:0010518//positive regulation of phospholipase activity;GO:0016310//phosphorylation;GO:0018108//peptidyl-tyrosine phosphorylation;GO:0042531//positive regulation of tyrosine phosphorylation of STAT protein;GO:0043410//positive regulation of MA…	--
ENSSSCG00000035995	17:32266531-32477762(YT);17:32452053-32569306(AWB)	ITPA	inosine triphosphatase [Source:VGNC Symbol;Acc:VGNC:96384]	Metabolism;Metabolism;Metabolism	Global and overview maps;Nucleotide metabolism;Xenobiotics biodegradation and metabolism	ko01100//Metabolic pathways;ko00230//Purine metabolism;ko00983//Drug metabolism - other enzymes	K01519;K01519;K01519	GO:0005654//nucleoplasm;GO:0005737//cytoplasm;GO:0005829//cytosol;GO:0043231//intracellular membrane-bounded organelle	GO:0000166//nucleotide binding;GO:0004551//nucleotide diphosphatase activity;GO:0016787//hydrolase activity;GO:0035529//NADH pyrophosphatase activity;GO:0035870//dITP diphosphatase activity;GO:0036218//dTTP diphosphatase activity;GO:0042802//identical protein binding;GO:0046872//metal ion binding;GO:0047429//nucleoside-triphosphate diphosphatase activity	GO:0006193//ITP catabolic process;GO:0009117//nucleotide metabolic process;GO:0009143//nucleoside triphosphate catabolic process;GO:0009204//deoxyribonucleoside triphosphate catabolic process;GO:0034404//nucleobase-containing small molecule biosynthetic process;GO:0051276//chromosome organization;GO:1901292//nucleoside phosphate catabolic process	--
ENSSSCG00000040836	1:102694093-102822972(YT);1:102694093-102852954(AWB)	DCC	DCC netrin 1 receptor [Source:VGNC Symbol;Acc:VGNC:103078]	Human Diseases;Organismal Systems;Human Diseases	Cancer: overview;Development and regeneration;Cancer: specific types	ko05200//Pathways in cancer;ko04360//Axon guidance;ko05210//Colorectal cancer	K06765;K06765;K06765	GO:0016020//membrane;GO:0016021//integral component of membrane;GO:0030424//axon	GO:0005042//netrin receptor activity;GO:0005515//protein binding	GO:0001764//neuron migration;GO:0006915//apoptotic process;GO:0007399//nervous system development;GO:0007411//axon guidance;GO:0021965//spinal cord ventral commissure morphogenesis;GO:0033563//dorsal/ventral axon guidance;GO:0033564//anterior/posterior axon guidance;GO:0038007//netrin-activated signaling pathway;GO:1901214//regulation of neuron death	--
ENSSSCG00000008468	3:98149561-98361016(YT);3:98116546-98272273(AWB)	PKDCC	protein kinase domain containing, cytoplasmic [Source:VGNC Symbol;Acc:VGNC:91475]	-	-	-	-	GO:0005576//extracellular region;GO:0005794//Golgi apparatus	GO:0004672//protein kinase activity;GO:0004715//non-membrane spanning protein tyrosine kinase activity;GO:0005524//ATP binding	GO:0001501//skeletal system development;GO:0006468//protein phosphorylation;GO:0018108//peptidyl-tyrosine phosphorylation;GO:0030282//bone mineralization;GO:0030501//positive regulation of bone mineralization;GO:0032332//positive regulation of chondrocyte differentiation;GO:0035108//limb morphogenesis;GO:0035264//multicellular organism growth;GO:0042997//negative regulation of Golgi to plasma mem…	--
ENSSSCG00000051354	8:179140-1153475(YT);8:779270-1000636(AWB)
ENSSSCG00000038916	6:92358383-92548151(YT);6:92046388-92500151(AWB)	LSM10	LSM10, U7 small nuclear RNA associated [Source:VGNC Symbol;Acc:VGNC:89870]	-	-	-	-	GO:0005654//nucleoplasm;GO:0005683//U7 snRNP;GO:0015030//Cajal body;GO:0016604//nuclear body	GO:0071208//histone pre-mRNA DCP binding;GO:0071209//U7 snRNA binding	GO:1900087//positive regulation of G1/S transition of mitotic cell cycle	--
ENSSSCG00000044076	3:118993919-119317474(YT);3:118977469-119308546(AWB)
ENSSSCG00000051257	13:125394651-125685300(YT);13:125248674-126037563(AWB)
ENSSSCG00000046798	8:137596625-137832223(YT);8:137603308-137845344(AWB)	--	ABR01161.1 transposase [Sus scrofa]	-	-	-	-	-	-	-	--
ENSSSCG00000050456	13:86447136-86611817(YT);13:86138809-86643007(AWB)
ENSSSCG00000033892	6:92358383-92548151(YT);6:92046388-92500151(AWB)	EVA1B	eva-1 homolog B [Source:VGNC Symbol;Acc:VGNC:97055]	-	-	-	-	-	-	-	--
ENSSSCG00000000516	5:38317200-38389476(YT);5:38317200-38530152(AWB)	KCNC2	potassium voltage-gated channel subfamily C member 2 [Source:VGNC Symbol;Acc:VGNC:89333]	-	-	-	-	GO:0008076//voltage-gated potassium channel complex;GO:0016020//membrane;GO:0016021//integral component of membrane;GO:0030424//axon;GO:0030425//dendrite;GO:0032590//dendrite membrane;GO:0032809//neuronal cell body membrane;GO:0042734//presynaptic membrane;GO:0043204//perikaryon;GO:0045211//postsynaptic membrane	GO:0005216//ion channel activity;GO:0005244//voltage-gated ion channel activity;GO:0005249//voltage-gated potassium channel activity;GO:0005251//delayed rectifier potassium channel activity;GO:0005267//potassium channel activity;GO:0005515//protein binding;GO:0044325//ion channel binding	GO:0001508//action potential;GO:0006811//ion transport;GO:0006813//potassium ion transport;GO:0034765//regulation of ion transmembrane transport;GO:0051260//protein homooligomerization;GO:0055085//transmembrane transport;GO:0071805//potassium ion transmembrane transport	--
ENSSSCG00000033260	2:1221027-1391010(YT);2:1089724-1342850(AWB)	TNNI2	troponin I2, fast skeletal type [Source:VGNC Symbol;Acc:VGNC:94283]	-	-	-	-	GO:0005634//nucleus;GO:0005861//troponin complex	GO:0003779//actin binding;GO:0031014//troponin T binding	GO:0003009//skeletal muscle contraction;GO:0006936//muscle contraction;GO:0045893//positive regulation of transcription, DNA-templated;GO:0060048//cardiac muscle contraction	--
ENSSSCG00000021247	6:89606471-90227506(YT);6:90045044-90200241(AWB)	HMGB4	high mobility group box 4 [Source:VGNC Symbol;Acc:VGNC:88903]	-	-	-	-	GO:0005634//nucleus	GO:0003677//DNA binding;GO:0008301//DNA binding, bending	GO:0006357//regulation of transcription from RNA polymerase II promoter	HMG
ENSSSCG00000006274	4:79725675-79924372(YT);4:79732081-79823659(AWB)	PRKDC	protein kinase, DNA-activated, catalytic subunit [Source:VGNC Symbol;Acc:VGNC:91815]	Cellular Processes;Genetic Information Processing	Cell growth and death;Replication and repair	ko04110//Cell cycle;ko03450//Non-homologous end-joining	K06642;K06642	GO:0005634//nucleus;GO:0005654//nucleoplasm;GO:0005667//transcription factor complex;GO:0005730//nucleolus;GO:0005958//DNA-dependent protein kinase-DNA ligase 4 complex;GO:0032040//small-subunit processome;GO:0032991//macromolecular complex;GO:0032993//protein-DNA complex;GO:0070418//DNA-dependent protein kinase complex;GO:0070419//nonhomologous end joining complex	GO:0000166//nucleotide binding;GO:0003690//double-stranded DNA binding;GO:0004672//protein kinase activity;GO:0004674//protein serine/threonine kinase activity;GO:0004677//DNA-dependent protein kinase activity;GO:0004712//protein serine/threonine/tyrosine kinase activity;GO:0005515//protein binding;GO:0005524//ATP binding;GO:0016301//kinase activity;GO:0016740//transferase activity;GO:0019899//en…	GO:0000460//maturation of 5.8S rRNA;GO:0000723//telomere maintenance;GO:0001756//somitogenesis;GO:0001933//negative regulation of protein phosphorylation;GO:0002218//activation of innate immune response;GO:0002326//B cell lineage commitment;GO:0002328//pro-B cell differentiation;GO:0002360//T cell lineage commitment;GO:0006281//DNA repair;GO:0006302//double-strand break repair;GO:0006303//double-…	--
ENSSSCG00000047402	6:89606471-90227506(YT);6:90045044-90200241(AWB)	--	-	-	-	-	-	-	-	-	--
ENSSSCG00000010900	10:20481435-20489668(YT);10:20450417-20517739(AWB)	DENND1B	DENN domain containing 1B [Source:VGNC Symbol;Acc:VGNC:96175]	-	-	-	-	GO:0005829//cytosol;GO:0016607//nuclear speck;GO:0031410//cytoplasmic vesicle;GO:0043231//intracellular membrane-bounded organelle	GO:0005085//guanyl-nucleotide exchange factor activity;GO:0030234//enzyme regulator activity;GO:0031267//small GTPase binding;GO:1901981//phosphatidylinositol phosphate binding	GO:0006897//endocytosis;GO:0032456//endocytic recycling;GO:0043547//positive regulation of GTPase activity;GO:0050776//regulation of immune response;GO:0050790//regulation of catalytic activity;GO:0050852//T cell receptor signaling pathway;GO:2000553//positive regulation of T-helper 2 cell cytokine production	--
ENSSSCG00000041302	13:143232075-143668558(YT);13:143190631-143439173(AWB)
ENSSSCG00000048677	13:86056179-86340786(YT);13:86138809-86643007(AWB)
ENSSSCG00000043038	13:87270174-88207103(YT);13:87527648-88224194(AWB)	--	KAB0383385.1 hypothetical protein FD755_005302 [Muntiacus reevesi]	-	-	-	-	GO:0016020//membrane;GO:0016021//integral component of membrane	-	-	--
ENSSSCG00000022312	6:42803089-42858069(YT);6:42763470-42863377(AWB)	RHPN2	rhophilin Rho GTPase binding protein 2 [Source:VGNC Symbol;Acc:VGNC:98548]	-	-	-	-	GO:0005886//plasma membrane	GO:0005515//protein binding	GO:0003094//glomerular filtration;GO:0007165//signal transduction;GO:0051497//negative regulation of stress fiber assembly	--
ENSSSCG00000006263	4:77262254-77303789(YT);4:77096352-77262254(AWB)	ATP6V1H	ATPase H+ transporting V1 subunit H [Source:VGNC Symbol;Acc:VGNC:85677]	Metabolism;Human Diseases;Human Diseases;Environmental Information Processing;Metabolism;Cellular Processes;Human Diseases;Cellular Processes;Organismal Systems	Global and overview maps;Infectious disease: viral;Infectious disease: bacterial;Signal transduction;Energy metabolism;Transport and catabolism;Immune disease;Transport and catabolism;Nervous system	ko01100//Metabolic pathways;ko05165//Human papillomavirus infection;ko05152//Tuberculosis;ko04150//mTOR signaling pathway;ko00190//Oxidative phosphorylation;ko04145//Phagosome;ko05323//Rheumatoid arthritis;ko04142//Lysosome;ko04721//Synaptic vesicle cycle	K02144;K02144;K02144;K02144;K02144;K02144;K02144;K02144;K02144	GO:0000221//vacuolar proton-transporting V-type ATPase, V1 domain;GO:0016020//membrane	GO:0046961//proton-transporting ATPase activity, rotational mechanism	GO:0006811//ion transport;GO:0006897//endocytosis;GO:1902600//hydrogen ion transmembrane transport	--
ENSSSCG00000005346	1:237930889-238106971(YT);1:237829894-238073455(AWB)	ZCCHC7	zinc finger CCHC-type containing 7 [Source:VGNC Symbol;Acc:VGNC:95111]	Genetic Information Processing	Folding, sorting and degradation	ko03018//RNA degradation	K12597	GO:0005730//nucleolus;GO:0005829//cytosol	GO:0003676//nucleic acid binding;GO:0008270//zinc ion binding	-	--
ENSSSCG00000007917	3:36239971-36275741(YT);3:36143394-36279142(AWB)	RBFOX1	RNA binding fox-1 homolog 1 [Source:VGNC Symbol;Acc:VGNC:92139]	-	-	-	-	GO:0005634//nucleus;GO:0005737//cytoplasm	GO:0003676//nucleic acid binding;GO:0003723//RNA binding;GO:0003729//mRNA binding;GO:0003730//mRNA 3'-UTR binding	GO:0000381//regulation of alternative mRNA splicing, via spliceosome;GO:0006397//mRNA processing;GO:0007399//nervous system development;GO:0008380//RNA splicing;GO:0043484//regulation of RNA splicing;GO:0050885//neuromuscular process controlling balance;GO:2001014//regulation of skeletal muscle cell differentiation	--
ENSSSCG00000042542	13:87270174-88207103(YT);13:87527648-88224194(AWB)	--	KAF6114704.1 hypothetical protein HJG60_010644 [Phyllostomus discolor]	-	-	-	-	GO:0016020//membrane;GO:0016021//integral component of membrane	-	-	--
ENSSSCG00000021232	6:88956700-89025866(YT);6:88997198-89167122(AWB)	SYNC	syncoilin, intermediate filament protein [Source:VGNC Symbol;Acc:VGNC:93660]	-	-	-	-	GO:0005737//cytoplasm;GO:0005829//cytosol;GO:0005882//intermediate filament;GO:0030018//Z disc;GO:0031594//neuromuscular junction;GO:0042383//sarcolemma	-	GO:0045103//intermediate filament-based process	--
ENSSSCG00000036832	6:92358383-92548151(YT);6:92046388-92500151(AWB)	STK40	serine/threonine kinase 40 [Source:VGNC Symbol;Acc:VGNC:93558]	-	-	-	-	GO:0005634//nucleus;GO:0005654//nucleoplasm;GO:0005737//cytoplasm;GO:0005829//cytosol	GO:0000166//nucleotide binding;GO:0004672//protein kinase activity;GO:0004674//protein serine/threonine kinase activity;GO:0004712//protein serine/threonine/tyrosine kinase activity;GO:0005524//ATP binding;GO:0016301//kinase activity;GO:0016740//transferase activity	GO:0003016//respiratory system process;GO:0005977//glycogen metabolic process;GO:0006468//protein phosphorylation;GO:0010468//regulation of gene expression;GO:0016310//phosphorylation;GO:0030324//lung development;GO:0035264//multicellular organism growth;GO:0043066//negative regulation of apoptotic process;GO:0043408//regulation of MAPK cascade;GO:0048286//lung alveolus development;GO:0060425//lu…	--
ENSSSCG00000023788	5:29220174-29703624(YT);5:29156494-29316640(AWB)	TBC1D30	TBC1 domain family member 30 [Source:VGNC Symbol;Acc:VGNC:93775]	-	-	-	-	-	GO:0005096//GTPase activator activity	GO:0090630//activation of GTPase activity	--
ENSSSCG00000010344	14:84276791-84497691(YT);14:84362140-84472074(AWB)	NRG3	neuregulin 3 [Source:VGNC Symbol;Acc:VGNC:104011]	Human Diseases;Environmental Information Processing	Neurodegenerative disease;Signal transduction	ko05014//Amyotrophic lateral sclerosis;ko04012//ErbB signaling pathway	K05457;K05457	GO:0005615//extracellular space;GO:0005886//plasma membrane;GO:0016020//membrane;GO:0016021//integral component of membrane	GO:0005102//receptor binding;GO:0045499//chemorepellent activity;GO:0048018//receptor agonist activity	GO:0007389//pattern specification process;GO:0007399//nervous system development;GO:0021842//chemorepulsion involved in interneuron migration from the subpallium to the cortex;GO:0030879//mammary gland development;GO:0035556//intracellular signal transduction;GO:0038130//ERBB4 signaling pathway;GO:0048513//animal organ development;GO:0050804//modulation of synaptic transmission;GO:0050919//negati…	--
ENSSSCG00000008675	8:179140-1153475(YT);8:779270-1000636(AWB)	LETM1	leucine zipper and EF-hand containing transmembrane protein 1 [Source:VGNC Symbol;Acc:VGNC:89687]	-	-	-	-	GO:0005739//mitochondrion;GO:0005743//mitochondrial inner membrane;GO:0016020//membrane;GO:0016021//integral component of membrane	GO:0005509//calcium ion binding;GO:0015297//antiporter activity;GO:0015369//calcium:proton antiporter activity;GO:0043022//ribosome binding	GO:0006811//ion transport;GO:0006816//calcium ion transport;GO:0006851//mitochondrial calcium ion transport;GO:0006875//cellular metal ion homeostasis;GO:0034214//protein hexamerization;GO:0042407//cristae formation;GO:0051260//protein homooligomerization;GO:0051560//mitochondrial calcium ion homeostasis;GO:0051562//negative regulation of mitochondrial calcium ion concentration;GO:0055085//transm…	--
ENSSSCG00000015631	9:136724544-136828194(YT);9:136597471-136799892(AWB)	GRB10	growth factor receptor bound protein 10 [Source:VGNC Symbol;Acc:VGNC:88662]	Environmental Information Processing	Signal transduction	ko04150//mTOR signaling pathway	K20064	GO:0032991//macromolecular complex	GO:0005158//insulin receptor binding;GO:0030159//receptor signaling complex scaffold activity;GO:0030674//protein binding, bridging	GO:0007165//signal transduction;GO:0010467//gene expression;GO:0030178//negative regulation of Wnt signaling pathway;GO:0030949//positive regulation of vascular endothelial growth factor receptor signaling pathway;GO:0042326//negative regulation of phosphorylation;GO:0046325//negative regulation of glucose import;GO:0046627//negative regulation of insulin receptor signaling pathway;GO:0048009//in…	--
ENSSSCG00000008677	8:179140-1153475(YT);8:779270-1000636(AWB)	TACC3	transforming acidic coiled-coil containing protein 3 [Source:VGNC Symbol;Acc:VGNC:93699]	-	-	-	-	GO:0005737//cytoplasm;GO:0005829//cytosol;GO:0005856//cytoskeleton;GO:0034451//centriolar satellite;GO:0043231//intracellular membrane-bounded organelle;GO:0072686//mitotic spindle	-	GO:0000226//microtubule cytoskeleton organization;GO:0007052//mitotic spindle organization;GO:0007091//metaphase/anaphase transition of mitotic cell cycle;GO:0008283//cell proliferation;GO:0021987//cerebral cortex development;GO:0060236//regulation of mitotic spindle organization;GO:1902850//microtubule cytoskeleton organization involved in mitosis	--
ENSSSCG00000044770	1:156634430-156680502(YT);1:156511366-156783477(AWB)
ENSSSCG00000029954	6:92358383-92548151(YT);6:92046388-92500151(AWB)	THRAP3	thyroid hormone receptor associated protein 3 [Source:VGNC Symbol;Acc:VGNC:93964]	-	-	-	-	GO:0005634//nucleus;GO:0005654//nucleoplasm;GO:0016592//mediator complex;GO:0016607//nuclear speck;GO:0035145//exon-exon junction complex	GO:0000978//RNA polymerase II core promoter proximal region sequence-specific DNA binding;GO:0003677//DNA binding;GO:0003712//transcription cofactor activity;GO:0003713//transcription coactivator activity;GO:0046966//thyroid hormone receptor binding;GO:0051219//phosphoprotein binding	GO:0000381//regulation of alternative mRNA splicing, via spliceosome;GO:0000956//nuclear-transcribed mRNA catabolic process;GO:0007623//circadian rhythm;GO:0008380//RNA splicing;GO:0042753//positive regulation of circadian rhythm;GO:0045893//positive regulation of transcription, DNA-templated;GO:0045944//positive regulation of transcription from RNA polymerase II promoter;GO:0048026//positive reg…	--
ENSSSCG00000003622	6:89606471-90227506(YT);6:90045044-90200241(AWB)	CSMD2	CUB and Sushi multiple domains 2 [Source:VGNC Symbol;Acc:VGNC:87039]	-	-	-	-	-	-	-	--
ENSSSCG00000000502	5:34521238-34644983(YT);5:34320311-34491088(AWB)	CNOT2	CCR4-NOT transcription complex subunit 2 [Source:VGNC Symbol;Acc:VGNC:86834]	Genetic Information Processing	Folding, sorting and degradation	ko03018//RNA degradation	K12605	GO:0005654//nucleoplasm;GO:0005737//cytoplasm;GO:0005829//cytosol;GO:0005886//plasma membrane;GO:0030014//CCR4-NOT complex;GO:0030015//CCR4-NOT core complex	GO:0001222//transcription corepressor binding;GO:0004535//poly(A)-specific ribonuclease activity	GO:0000122//negative regulation of transcription from RNA polymerase II promoter;GO:0001829//trophectodermal cell differentiation;GO:0006355//regulation of transcription, DNA-templated;GO:0010606//positive regulation of cytoplasmic mRNA processing body assembly;GO:0033147//negative regulation of intracellular estrogen receptor signaling pathway;GO:0090503//RNA phosphodiester bond hydrolysis, exon…	--
ENSSSCG00000025344	6:89606471-90227506(YT);6:89526832-89713259(AWB)	PHC2	polyhomeotic homolog 2 [Source:VGNC Symbol;Acc:VGNC:91371]	-	-	-	-	GO:0000792//heterochromatin;GO:0005634//nucleus;GO:0031519//PcG protein complex;GO:0035102//PRC1 complex	GO:0003677//DNA binding;GO:0003682//chromatin binding;GO:0005515//protein binding;GO:0008270//zinc ion binding;GO:0042393//histone binding;GO:0046872//metal ion binding	GO:0007283//spermatogenesis;GO:0045892//negative regulation of transcription, DNA-templated	--
ENSSSCG00000041127	13:125394651-125685300(YT);13:125248674-126037563(AWB)
ENSSSCG00000028892	6:92358383-92548151(YT);6:92046388-92500151(AWB)	SH3D21	SH3 domain containing 21 [Source:VGNC Symbol;Acc:VGNC:92822]	-	-	-	-	-	GO:0005515//protein binding	-	--
ENSSSCG00000011831	13:132555599-132558496(YT);13:132545376-132768264(AWB)	APOD	apolipoprotein D [Source:VGNC Symbol;Acc:VGNC:85422]	-	-	-	-	GO:0005576//extracellular region;GO:0005615//extracellular space;GO:0005737//cytoplasm;GO:0005783//endoplasmic reticulum;GO:0022626//cytosolic ribosome;GO:0030425//dendrite;GO:0043025//neuronal cell body;GO:0048471//perinuclear region of cytoplasm	GO:0008289//lipid binding;GO:0015485//cholesterol binding	GO:0000302//response to reactive oxygen species;GO:0006006//glucose metabolic process;GO:0006629//lipid metabolic process;GO:0006869//lipid transport;GO:0007420//brain development;GO:0007568//aging;GO:0010642//negative regulation of platelet-derived growth factor receptor signaling pathway;GO:0014012//peripheral nervous system axon regeneration;GO:0042246//tissue regeneration;GO:0042308//negative…	--
ENSSSCG00000034495	4:78625627-78830662(YT);4:78638470-78910559(AWB)	SNTG1	syntrophin gamma 1 [Source:VGNC Symbol;Acc:VGNC:93299]	-	-	-	-	GO:0005737//cytoplasm;GO:0005856//cytoskeleton;GO:0032587//ruffle membrane	GO:0005198//structural molecule activity;GO:0005515//protein binding;GO:0008022//protein C-terminus binding	-	--
ENSSSCG00000004276	1:50757548-50865500(YT);1:50573308-50861847(AWB)	SMAP1	small ArfGAP 1 [Source:VGNC Symbol;Acc:VGNC:93223]	Cellular Processes	Transport and catabolism	ko04144//Endocytosis	K12486	GO:0005737//cytoplasm	GO:0005096//GTPase activator activity;GO:0030276//clathrin binding;GO:0046872//metal ion binding	GO:0045648//positive regulation of erythrocyte differentiation;GO:0050790//regulation of catalytic activity;GO:2000369//regulation of clathrin-mediated endocytosis	--
ENSSSCG00000036244	2:1221027-1391010(YT);2:1089724-1342850(AWB)	PRR33	proline rich 33 [Source:HGNC Symbol;Acc:HGNC:35118]	-	-	-	-	-	-	-	--
ENSSSCG00000047219	13:143232075-143668558(YT);13:143190631-143439173(AWB)
ENSSSCG00000006878	4:120226349-120307192(YT);4:120004090-120118741(AWB)	DPYD	dihydropyrimidine dehydrogenase [Source:VGNC Symbol;Acc:VGNC:98787]	Metabolism;Metabolism;Metabolism;Metabolism;Metabolism	Global and overview maps;Xenobiotics biodegradation and metabolism;Nucleotide metabolism;Metabolism of other amino acids;Metabolism of cofactors and vitamins	ko01100//Metabolic pathways;ko00983//Drug metabolism - other enzymes;ko00240//Pyrimidine metabolism;ko00410//beta-Alanine metabolism;ko00770//Pantothenate and CoA biosynthesis	K00207;K00207;K00207;K00207;K00207	GO:0005737//cytoplasm;GO:0005829//cytosol	GO:0000166//nucleotide binding;GO:0002058//uracil binding;GO:0003824//catalytic activity;GO:0016491//oxidoreductase activity;GO:0016627//oxidoreductase activity, acting on the CH-CH group of donors;GO:0017113//dihydropyrimidine dehydrogenase (NADP+) activity;GO:0042803//protein homodimerization activity;GO:0046872//metal ion binding;GO:0050661//NADP binding;GO:0051536//iron-sulfur cluster binding…	GO:0006145//purine nucleobase catabolic process;GO:0006208//pyrimidine nucleobase catabolic process;GO:0006210//thymine catabolic process;GO:0006212//uracil catabolic process;GO:0006214//thymidine catabolic process;GO:0006248//CMP catabolic process;GO:0006249//dCMP catabolic process;GO:0019483//beta-alanine biosynthetic process;GO:0046050//UMP catabolic process;GO:0046079//dUMP catabolic process	--
ENSSSCG00000000531	5:42125011-42167361(YT);5:41783871-41980702(AWB)	BICD1	BICD cargo adaptor 1 [Source:VGNC Symbol;Acc:VGNC:85818]	-	-	-	-	GO:0005794//Golgi apparatus;GO:0005802//trans-Golgi network;GO:0005813//centrosome;GO:0005829//cytosol;GO:0005881//cytoplasmic microtubule;GO:0016020//membrane;GO:0031410//cytoplasmic vesicle;GO:0048471//perinuclear region of cytoplasm;GO:0099503//secretory vesicle	GO:0008093//cytoskeletal adaptor activity;GO:0019901//protein kinase binding;GO:0031267//small GTPase binding;GO:0034452//dynactin binding;GO:0045505//dynein intermediate chain binding;GO:0070840//dynein complex binding	GO:0016032//viral process;GO:0033365//protein localization to organelle;GO:0048260//positive regulation of receptor-mediated endocytosis;GO:0070507//regulation of microtubule cytoskeleton organization;GO:0072385//minus-end-directed organelle transport along microtubule;GO:0072393//microtubule anchoring at microtubule organizing center;GO:1904781//positive regulation of protein localization to cen…	--
ENSSSCG00000047923	13:125394651-125685300(YT);13:125248674-126037563(AWB)
ENSSSCG00000003921	6:166113145-166210469(YT);6:166135828-166375060(AWB)	ZSWIM5	zinc finger SWIM-type containing 5 [Source:VGNC Symbol;Acc:VGNC:95334]	-	-	-	-	GO:0031462//Cul2-RING ubiquitin ligase complex	GO:0008270//zinc ion binding	-	--
ENSSSCG00000007157	17:32266531-32477762(YT);17:32452053-32569306(AWB)	SLC4A11	solute carrier family 4 member 11 [Source:VGNC Symbol;Acc:VGNC:95808]	-	-	-	-	GO:0005886//plasma membrane;GO:0016020//membrane;GO:0016021//integral component of membrane;GO:0016323//basolateral plasma membrane;GO:0016324//apical plasma membrane	GO:0005272//sodium channel activity;GO:0005372//water transmembrane transporter activity;GO:0005452//inorganic anion exchanger activity;GO:0015078//hydrogen ion transmembrane transporter activity;GO:0015106//bicarbonate transmembrane transporter activity;GO:0015252//hydrogen ion channel activity;GO:0022857//transmembrane transporter activity;GO:0046715//borate transmembrane transporter activity;G…	GO:0006811//ion transport;GO:0006814//sodium ion transport;GO:0006820//anion transport;GO:0006833//water transport;GO:0015698//inorganic anion transport;GO:0015701//bicarbonate transport;GO:0030003//cellular cation homeostasis;GO:0034599//cellular response to oxidative stress;GO:0035445//borate transmembrane transport;GO:0035725//sodium ion transmembrane transport;GO:0042044//fluid transport;GO:0…	--
ENSSSCG00000047050	13:81829745-81986698(YT);13:81692967-81828157(AWB)
ENSSSCG00000008678	8:179140-1153475(YT);8:779270-1000636(AWB)	TMEM129	transmembrane protein 129, E3 ubiquitin ligase [Source:VGNC Symbol;Acc:VGNC:94076]	-	-	-	-	GO:0005737//cytoplasm;GO:0005783//endoplasmic reticulum;GO:0016020//membrane;GO:0016021//integral component of membrane;GO:0071204//histone pre-mRNA 3'end processing complex	GO:0003723//RNA binding;GO:0003729//mRNA binding;GO:0061630//ubiquitin protein ligase activity;GO:0071207//histone pre-mRNA stem-loop binding	GO:0000209//protein polyubiquitination;GO:0006398//mRNA 3'-end processing by stem-loop binding and cleavage;GO:0016567//protein ubiquitination;GO:0030433//ER-associated ubiquitin-dependent protein catabolic process;GO:0030970//retrograde protein transport, ER to cytosol;GO:0051028//mRNA transport	--
ENSSSCG00000000530	5:41490791-41782287(YT);5:41783871-41980702(AWB)	FGD4	FYVE, RhoGEF and PH domain containing 4 [Source:VGNC Symbol;Acc:VGNC:88097]	-	-	-	-	GO:0005737//cytoplasm;GO:0005739//mitochondrion;GO:0005741//mitochondrial outer membrane;GO:0005777//peroxisome;GO:0005794//Golgi apparatus;GO:0005829//cytosol;GO:0005856//cytoskeleton;GO:0005874//microtubule;GO:0005905//coated pit;GO:0012505//endomembrane system;GO:0016020//membrane;GO:0030054//cell junction;GO:0030672//synaptic vesicle membrane;GO:0031410//cytoplasmic vesicle;GO:0045202//synapse	GO:0000166//nucleotide binding;GO:0003924//GTPase activity;GO:0005085//guanyl-nucleotide exchange factor activity;GO:0005525//GTP binding;GO:0008289//lipid binding;GO:0016787//hydrolase activity;GO:0046872//metal ion binding	GO:0000266//mitochondrial fission;GO:0006897//endocytosis;GO:0007010//cytoskeleton organization;GO:0016559//peroxisome fission;GO:0046847//filopodium assembly;GO:0048511//rhythmic process;GO:0050790//regulation of catalytic activity	--
ENSSSCG00000008682	8:179140-1153475(YT);8:779270-1000636(AWB)	NSD2	nuclear receptor binding SET domain protein 2 [Source:VGNC Symbol;Acc:VGNC:90905]	Metabolism;Human Diseases;Metabolism	Global and overview maps;Cancer: overview;Amino acid metabolism	ko01100//Metabolic pathways;ko05202//Transcriptional misregulation in cancer;ko00310//Lysine degradation	K11424;K11424;K11424	GO:0000785//chromatin;GO:0005634//nucleus;GO:0005654//nucleoplasm;GO:0005694//chromosome	GO:0003677//DNA binding;GO:0003682//chromatin binding;GO:0005515//protein binding;GO:0008168//methyltransferase activity;GO:0016740//transferase activity;GO:0018024//histone-lysine N-methyltransferase activity;GO:0043565//sequence-specific DNA binding;GO:0046872//metal ion binding;GO:0046975//histone methyltransferase activity (H3-K36 specific)	GO:0000122//negative regulation of transcription from RNA polymerase II promoter;GO:0003149//membranous septum morphogenesis;GO:0003289//atrial septum primum morphogenesis;GO:0003290//atrial septum secundum morphogenesis;GO:0006325//chromatin organization;GO:0006355//regulation of transcription, DNA-templated;GO:0006807//nitrogen compound metabolic process;GO:0010452//histone H3-K36 methylation;G…	HMG
ENSSSCG00000042595	13:125394651-125685300(YT);13:125248674-126037563(AWB)
ENSSSCG00000009256	8:137596625-137832223(YT);8:137603308-137845344(AWB)	ANTXR2	ANTXR cell adhesion molecule 2 [Source:VGNC Symbol;Acc:VGNC:85365]	Organismal Systems	Immune system	ko04621//NOD-like receptor signaling pathway	K20909	GO:0005886//plasma membrane;GO:0009986//cell surface;GO:0016020//membrane;GO:0016021//integral component of membrane	GO:0004888//transmembrane signaling receptor activity;GO:0038023//signaling receptor activity;GO:0046872//metal ion binding	GO:1901998//toxin transport	--
ENSSSCG00000045227	18:53166987-53404903(YT);18:53328735-53644481(AWB)
ENSSSCG00000044934	13:87270174-88207103(YT);13:87527648-88224194(AWB)	Pol	ABR01162.1 endonuclease/reverse transcriptase [Sus scrofa]	-	-	-	-	-	-	-	--
ENSSSCG00000044580	13:87270174-88207103(YT);13:87527648-88224194(AWB)
ENSSSCG00000011693	13:87270174-88207103(YT);13:87527648-88224194(AWB)	ZIC4	Zic family member 4 [Source:VGNC Symbol;Acc:VGNC:95169]	-	-	-	-	GO:0005634//nucleus	GO:0003677//DNA binding;GO:0046872//metal ion binding	-	zf-C2H2
ENSSSCG00000039392	17:34013997-34175161(YT);17:33940403-34065324(AWB)	SNPH	syntaphilin [Source:VGNC Symbol;Acc:VGNC:95716]	-	-	-	-	GO:0005737//cytoplasm;GO:0005739//mitochondrion;GO:0005881//cytoplasmic microtubule;GO:0016020//membrane;GO:0016021//integral component of membrane	GO:0017075//syntaxin-1 binding	GO:0030182//neuron differentiation	--
ENSSSCG00000043936	1:102694093-102822972(YT);1:102694093-102852954(AWB)	Pol	ABR01162.1 endonuclease/reverse transcriptase [Sus scrofa]	-	-	-	-	-	GO:0003824//catalytic activity	-	--
ENSSSCG00000011692	13:87270174-88207103(YT);13:87527648-88224194(AWB)	ZIC1	Zic family member 1 [Source:VGNC Symbol;Acc:VGNC:95166]	-	-	-	-	GO:0005634//nucleus;GO:0005654//nucleoplasm	GO:0000978//RNA polymerase II core promoter proximal region sequence-specific DNA binding;GO:0000981//RNA polymerase II transcription factor activity, sequence-specific DNA binding;GO:0003677//DNA binding;GO:0046872//metal ion binding;GO:1990837//sequence-specific double-stranded DNA binding	GO:0006357//regulation of transcription from RNA polymerase II promoter;GO:0007417//central nervous system development;GO:0007420//brain development	zf-C2H2
ENSSSCG00000035476	3:118993919-119317474(YT);3:118977469-119308546(AWB)
ENSSSCG00000011858	13:134920650-135246574(YT);13:134920650-135167840(AWB)	ZNF148	zinc finger protein 148 [Source:VGNC Symbol;Acc:VGNC:95192]	-	-	-	-	GO:0005634//nucleus;GO:0005654//nucleoplasm;GO:0005794//Golgi apparatus	GO:0000978//RNA polymerase II core promoter proximal region sequence-specific DNA binding;GO:0001227//transcriptional repressor activity, RNA polymerase II transcription regulatory region sequence-specific binding;GO:0003700//transcription factor activity, sequence-specific DNA binding;GO:0043565//sequence-specific DNA binding	GO:0000122//negative regulation of transcription from RNA polymerase II promoter;GO:0006357//regulation of transcription from RNA polymerase II promoter;GO:0007276//gamete generation;GO:0010629//negative regulation of gene expression;GO:0045892//negative regulation of transcription, DNA-templated;GO:0045944//positive regulation of transcription from RNA polymerase II promoter	zf-C2H2
ENSSSCG00000011860	13:134920650-135246574(YT);13:134920650-135167840(AWB)	SLC12A8	solute carrier family 12 member 8 [Source:VGNC Symbol;Acc:VGNC:92927]	-	-	-	-	GO:0016020//membrane;GO:0016021//integral component of membrane	GO:0015377//cation:chloride symporter activity;GO:0015379//potassium:chloride symporter activity	GO:0006811//ion transport;GO:0006884//cell volume homeostasis;GO:0015698//inorganic anion transport;GO:0055064//chloride ion homeostasis;GO:0055075//potassium ion homeostasis;GO:0055085//transmembrane transport;GO:1902476//chloride transmembrane transport;GO:1990573//potassium ion import across plasma membrane	--
ENSSSCG00000023746	15:10981989-11038947(YT);15:10231860-10508601(AWB)	LRP1B	LDL receptor related protein 1B [Source:HGNC Symbol;Acc:HGNC:6693]	-	-	-	-	GO:0016020//membrane;GO:0016021//integral component of membrane;GO:0043235//receptor complex	GO:0005509//calcium ion binding;GO:0005515//protein binding	GO:0006897//endocytosis	--

## Sheet: TableS7
TableS7. The annotated genes within the selected regions in three comparative analyses
GeneID	Symbol	Description	KEGG_A_class	KEGG_B_class	Pathway	K_ID	GO Component	GO Function	GO Process	TF_family
ENSSSCG00000051291	ISCU	XP_012513053.1 PREDICTED: iron-sulfur cluster assembly enzyme ISCU, mitochondrial [Propithecus coquereli]	-	-	-	-	-	GO:0005506//iron ion binding;GO:0051536//iron-sulfur cluster binding	GO:0016226//iron-sulfur cluster assembly	--
ENSSSCG00000016557	CPA1	carboxypeptidase A1 [Source:VGNC Symbol;Acc:VGNC:86930]	Organismal Systems;Organismal Systems	Digestive system;Digestive system	ko04974//Protein digestion and absorption;ko04972//Pancreatic secretion	K08779;K08779	GO:0005576//extracellular region;GO:0005615//extracellular space	GO:0004180//carboxypeptidase activity;GO:0004181//metallocarboxypeptidase activity;GO:0008233//peptidase activity;GO:0008237//metallopeptidase activity;GO:0008270//zinc ion binding;GO:0016787//hydrolase activity;GO:0046872//metal ion binding	GO:0006508//proteolysis	--
ENSSSCG00000037274	PTMA	prothymosin alpha [Source:VGNC Symbol;Acc:VGNC:106455]	-	-	-	-	-	-	-	--
ENSSSCG00000003102	PNMA8A	XP_005664671.1 LOW QUALITY PROTEIN: PNMA-like protein 1 [Sus scrofa]	-	-	-	-	GO:0005575//cellular_component	GO:0003674//molecular_function	GO:0008150//biological_process	--
ENSSSCG00000013849	TPM4	tropomyosin 4 [Source:VGNC Symbol;Acc:VGNC:94339]	Organismal Systems;Human Diseases;Human Diseases;Organismal Systems	Circulatory system;Cardiovascular disease;Cardiovascular disease;Circulatory system	ko04261//Adrenergic signaling in cardiomyocytes;ko05414//Dilated cardiomyopathy;ko05410//Hypertrophic cardiomyopathy;ko04260//Cardiac muscle contraction	K10375;K10375;K10375;K10375	GO:0001725//stress fiber;GO:0002102//podosome;GO:0005737//cytoplasm;GO:0005856//cytoskeleton;GO:0030863//cortical cytoskeleton	GO:0003779//actin binding;GO:0051015//actin filament binding	-	--
ENSSSCG00000008888	NPY1R	neuropeptide Y receptor Y1 [Source:VGNC Symbol;Acc:VGNC:90865]	Environmental Information Processing;Environmental Information Processing;Organismal Systems	Signaling molecules and interaction;Signal transduction;Endocrine system	ko04080//Neuroactive ligand-receptor interaction;ko04024//cAMP signaling pathway;ko04923//Regulation of lipolysis in adipocytes	K04204;K04204;K04204	GO:0016021//integral component of membrane	GO:0001601//peptide YY receptor activity;GO:0001602//pancreatic polypeptide receptor activity;GO:0004930//G-protein coupled receptor activity;GO:0004983//neuropeptide Y receptor activity	GO:0003151//outflow tract morphogenesis;GO:0006006//glucose metabolic process;GO:0007186//G-protein coupled receptor signaling pathway;GO:0007626//locomotory behavior;GO:0007631//feeding behavior;GO:0008217//regulation of blood pressure;GO:0019233//sensory perception of pain;GO:0040014//regulation of multicellular organism growth	--
ENSSSCG00000016300	ATG16L1	autophagy related 16 like 1 [Source:VGNC Symbol;Acc:VGNC:95967]	Cellular Processes;Organismal Systems;Cellular Processes	Transport and catabolism;Immune system;Transport and catabolism	ko04140//Autophagy - animal;ko04621//NOD-like receptor signaling pathway;ko04136//Autophagy - other	K17890;K17890;K17890	GO:0000421//autophagosome membrane;GO:0005776//autophagosome;GO:0005930//axoneme;GO:0034045//pre-autophagosomal structure membrane;GO:0034274//Atg12-Atg5-Atg16 complex;GO:0036020//endolysosome membrane	GO:0005515//protein binding;GO:0042802//identical protein binding;GO:0051020//GTPase binding	GO:0000045//autophagosome assembly;GO:0006497//protein lipidation;GO:0006501//C-terminal protein lipidation;GO:0010508//positive regulation of autophagy;GO:0016236//macroautophagy;GO:0016237//lysosomal microautophagy;GO:0034497//protein localization to pre-autophagosomal structure;GO:0039689//negative stranded viral RNA replication;GO:0051607//defense response to virus;GO:0061739//protein lipidat…	--
ENSSSCG00000022068	GNG8	G protein subunit gamma 8 [Source:VGNC Symbol;Acc:VGNC:88538]	Human Diseases;Environmental Information Processing;Environmental Information Processing;Human Diseases;Human Diseases;Human Diseases;Organismal Systems;Human Diseases;Organismal Systems;Environmental Information Processing;Organismal Systems;Organismal Systems;Organismal Systems;Organismal Systems;Organismal Systems;Organismal Systems;Human Diseases;Organismal Systems	Cancer: overview;Signal transduction;Signal transduction;Infectious disease: viral;Infectious disease: viral;Infectious disease: viral;Immune system;Substance dependence;Nervous system;Signal transduction;Nervous system;Endocrine system;Nervous system;Nervous system;Nervous system;Environmental adaptation;Substance dependence;Nervous system	ko05200//Pathways in cancer;ko04151//PI3K-Akt signaling pathway;ko04014//Ras signaling pathway;ko05170//Human immunodeficiency virus 1 infection;ko05163//Human cytomegalovirus infection;ko05167//Kaposi sarcoma-associated herpesvirus infection;ko04062//Chemokine signaling pathway;ko05034//Alcoholism;ko04723//Retrograde endocannabinoid signaling;ko04371//Apelin signaling pathway;ko04728//Dopaminerg…	K04544;K04544;K04544;K04544;K04544;K04544;K04544;K04544;K04544;K04544;K04544;K04544;K04544;K04544;K04544;K04544;K04544;K04544	GO:0005834//heterotrimeric G-protein complex;GO:0005886//plasma membrane;GO:0016020//membrane	GO:0031681//G-protein beta-subunit binding	GO:0007165//signal transduction;GO:0007186//G-protein coupled receptor signaling pathway;GO:0035176//social behavior;GO:0043584//nose development;GO:0071444//cellular response to pheromone	--
ENSSSCG00000037822	FBXL13	F-box and leucine rich repeat protein 13 [Source:VGNC Symbol;Acc:VGNC:98000]	-	-	-	-	-	GO:0005515//protein binding	-	--
ENSSSCG00000045488	-	-	-	-	-	-	-	-	-	-
ENSSSCG00000004679	SORD	sorbitol dehydrogenase [Source:VGNC Symbol;Acc:VGNC:93342]	Metabolism;Metabolism;Metabolism	Global and overview maps;Carbohydrate metabolism;Carbohydrate metabolism	ko01100//Metabolic pathways;ko00051//Fructose and mannose metabolism;ko00040//Pentose and glucuronate interconversions	K00008;K00008;K00008	GO:0005739//mitochondrion;GO:0016020//membrane;GO:0031514//motile cilium;GO:0070062//extracellular exosome	GO:0003939//L-iditol 2-dehydrogenase activity;GO:0008270//zinc ion binding;GO:0016491//oxidoreductase activity;GO:0042802//identical protein binding;GO:0051287//NAD binding	GO:0006060//sorbitol metabolic process;GO:0006062//sorbitol catabolic process;GO:0030317//sperm motility;GO:0046370//fructose biosynthetic process;GO:0051160//L-xylitol catabolic process;GO:0051164//L-xylitol metabolic process	--
ENSSSCG00000051043	--	KAF6276425.1 hypothetical protein mPipKuh1_010527 [Pipistrellus kuhlii]	-	-	-	-	GO:0016020//membrane;GO:0016021//integral component of membrane	-	-	--
ENSSSCG00000004676	DUOXA2	dual oxidase maturation factor 2 [Source:VGNC Symbol;Acc:VGNC:87472]	Organismal Systems	Endocrine system	ko04918//Thyroid hormone synthesis	K17232	GO:0005783//endoplasmic reticulum;GO:0005789//endoplasmic reticulum membrane;GO:0005829//cytosol;GO:0005886//plasma membrane;GO:0016020//membrane;GO:0016021//integral component of membrane;GO:0031252//cell leading edge;GO:0043020//NADPH oxidase complex;GO:0045177//apical part of cell	GO:0016175//superoxide-generating NADPH oxidase activity;GO:0019899//enzyme binding	GO:0006952//defense response;GO:0008104//protein localization;GO:0010729//positive regulation of hydrogen peroxide biosynthetic process;GO:0015031//protein transport;GO:0034613//cellular protein localization;GO:0042554//superoxide anion generation;GO:0042743//hydrogen peroxide metabolic process;GO:0050727//regulation of inflammatory response;GO:0051604//protein maturation;GO:2000147//positive reg…	--
ENSSSCG00000017513	NPEPPS	aminopeptidase puromycin sensitive [Source:VGNC Symbol;Acc:VGNC:98157]	-	-	-	-	GO:0005737//cytoplasm;GO:0005829//cytosol;GO:0016020//membrane;GO:0016021//integral component of membrane	GO:0004177//aminopeptidase activity;GO:0008233//peptidase activity;GO:0008237//metallopeptidase activity;GO:0008270//zinc ion binding;GO:0016787//hydrolase activity;GO:0042277//peptide binding;GO:0046872//metal ion binding;GO:0070006//metalloaminopeptidase activity	GO:0006508//proteolysis;GO:0043171//peptide catabolic process;GO:0071456//cellular response to hypoxia	--
ENSSSCG00000008889	NPY5R	neuropeptide Y receptor Y5 [Source:VGNC Symbol;Acc:VGNC:90866]	Environmental Information Processing	Signaling molecules and interaction	ko04080//Neuroactive ligand-receptor interaction	K04207	GO:0016020//membrane;GO:0016021//integral component of membrane;GO:0043005//neuron projection	GO:0001601//peptide YY receptor activity;GO:0001602//pancreatic polypeptide receptor activity;GO:0004930//G-protein coupled receptor activity;GO:0004983//neuropeptide Y receptor activity	GO:0003151//outflow tract morphogenesis;GO:0003214//cardiac left ventricle morphogenesis;GO:0007186//G-protein coupled receptor signaling pathway;GO:0007268//synaptic transmission	--
ENSSSCG00000049203	--	KAF6358430.1 hypothetical protein mPipKuh1_010258 [Pipistrellus kuhlii]	-	-	-	-	GO:0016020//membrane;GO:0016021//integral component of membrane	-	-	--
ENSSSCG00000041668	-	-	-	-	-	-	-	-	-	-
ENSSSCG00000039157	CLASP1	cytoplasmic linker associated protein 1 [Source:VGNC Symbol;Acc:VGNC:95829]	-	-	-	-	GO:0000775//chromosome, centromeric region;GO:0000776//kinetochore;GO:0005694//chromosome;GO:0005737//cytoplasm;GO:0005794//Golgi apparatus;GO:0005813//centrosome;GO:0005815//microtubule organizing center;GO:0005828//kinetochore microtubule;GO:0005876//spindle microtubule;GO:0005881//cytoplasmic microtubule;GO:0005925//focal adhesion;GO:0005938//cell cortex;GO:0030981//cortical microtubule cytosk…	GO:0002162//dystroglycan binding;GO:0008017//microtubule binding;GO:0043515//kinetochore binding;GO:0051010//microtubule plus-end binding	GO:0000226//microtubule cytoskeleton organization;GO:0001578//microtubule bundle formation;GO:0006903//vesicle targeting;GO:0007020//microtubule nucleation;GO:0007026//negative regulation of microtubule depolymerization;GO:0007030//Golgi organization;GO:0007052//mitotic spindle organization;GO:0010458//exit from mitosis;GO:0010470//regulation of gastrulation;GO:0010634//positive regulation of epi…	--
ENSSSCG00000045144	-	-	-	-	-	-	-	-	-	-
ENSSSCG00000050388	-	-	-	-	-	-	-	-	-	-
ENSSSCG00000039994	ACTRT3	actin related protein T3 [Source:VGNC Symbol;Acc:VGNC:85055]	-	-	-	-	-	-	-	--
ENSSSCG00000011641	SLCO2A1	solute carrier organic anion transporter family member 2A1 [Source:VGNC Symbol;Acc:VGNC:93195]	-	-	-	-	GO:0005886//plasma membrane;GO:0005887//integral component of plasma membrane;GO:0016020//membrane;GO:0016021//integral component of membrane	GO:0005515//protein binding;GO:0015132//prostaglandin transmembrane transporter activity;GO:0015347//sodium-independent organic anion transmembrane transporter activity;GO:0022857//transmembrane transporter activity	GO:0006811//ion transport;GO:0015732//prostaglandin transport;GO:0043252//sodium-independent organic anion transport;GO:0055085//transmembrane transport	--
ENSSSCG00000036434	TPGS1	tubulin polyglutamylase complex subunit 1 [Source:VGNC Symbol;Acc:VGNC:94335]	-	-	-	-	GO:0005813//centrosome;GO:0045202//synapse	GO:0008017//microtubule binding;GO:0015631//tubulin binding;GO:0070740//tubulin-glutamic acid ligase activity	GO:0007268//synaptic transmission;GO:0007288//sperm axoneme assembly;GO:0018095//protein polyglutamylation;GO:0030534//adult behavior;GO:0051648//vesicle localization	--
ENSSSCG00000038466	EIF4E2	eukaryotic translation initiation factor 4E family member 2 [Source:VGNC Symbol;Acc:VGNC:96269]	Environmental Information Processing;Environmental Information Processing;Organismal Systems;Environmental Information Processing;Organismal Systems;Human Diseases	Signal transduction;Signal transduction;Endocrine system;Signal transduction;Aging;Drug resistance: antineoplastic	ko04151//PI3K-Akt signaling pathway;ko04150//mTOR signaling pathway;ko04910//Insulin signaling pathway;ko04066//HIF-1 signaling pathway;ko04211//Longevity regulating pathway;ko01521//EGFR tyrosine kinase inhibitor resistance	K03259;K03259;K03259;K03259;K03259;K03259	GO:0000932//cytoplasmic mRNA processing body;GO:0005737//cytoplasm;GO:0005845//mRNA cap binding complex;GO:0016281//eukaryotic translation initiation factor 4F complex	GO:0000340//RNA 7-methylguanosine cap binding;GO:0003723//RNA binding;GO:0003743//translation initiation factor activity;GO:0031625//ubiquitin protein ligase binding	GO:0006412//translation;GO:0006413//translational initiation;GO:0017148//negative regulation of translation	--
ENSSSCG00000041092	-	-	-	-	-	-	-	-	-	-
ENSSSCG00000033093	RGS6	regulator of G protein signaling 6 [Source:VGNC Symbol;Acc:VGNC:92267]	-	-	-	-	GO:0005829//cytosol;GO:0019898//extrinsic component of membrane	GO:0005096//GTPase activator activity	GO:0007186//G-protein coupled receptor signaling pathway;GO:0009968//negative regulation of signal transduction;GO:0035556//intracellular signal transduction;GO:0043547//positive regulation of GTPase activity;GO:0050790//regulation of catalytic activity	--
ENSSSCG00000049421	-	-	-	-	-	-	-	-	-	-
ENSSSCG00000032810	GZMM	granzyme M [Source:VGNC Symbol;Acc:VGNC:88763]	-	-	-	-	-	GO:0004252//serine-type endopeptidase activity;GO:0008236//serine-type peptidase activity	GO:0006508//proteolysis;GO:0008219//cell death	--
ENSSSCG00000045802	L1RE1	ABR01161.1 transposase [Sus scrofa]	-	-	-	-	-	-	-	--
ENSSSCG00000000567	SOX5	SRY-box transcription factor 5 [Source:VGNC Symbol;Acc:VGNC:93357]	-	-	-	-	GO:0005634//nucleus	GO:0000976//transcription regulatory region sequence-specific DNA binding;GO:0000978//RNA polymerase II core promoter proximal region sequence-specific DNA binding;GO:0000981//RNA polymerase II transcription factor activity, sequence-specific DNA binding;GO:0003677//DNA binding	GO:0006357//regulation of transcription from RNA polymerase II promoter;GO:0032332//positive regulation of chondrocyte differentiation;GO:0045165//cell fate commitment;GO:0055059//asymmetric neuroblast division;GO:0061036//positive regulation of cartilage development;GO:0071560//cellular response to transforming growth factor beta stimulus;GO:2000741//positive regulation of mesenchymal stem cell …	HMG
ENSSSCG00000003098	PPP5C	protein phosphatase 5 catalytic subunit [Source:VGNC Symbol;Acc:VGNC:98541]	Environmental Information Processing	Signal transduction	ko04010//MAPK signaling pathway	K04460	GO:0005634//nucleus;GO:0005829//cytosol;GO:0032991//macromolecular complex;GO:0043231//intracellular membrane-bounded organelle	GO:0004721//phosphoprotein phosphatase activity;GO:0004722//protein serine/threonine phosphatase activity;GO:0005515//protein binding;GO:0005524//ATP binding;GO:0016787//hydrolase activity;GO:0016791//phosphatase activity;GO:0042802//identical protein binding;GO:0043531//ADP binding;GO:0046872//metal ion binding;GO:0051879//Hsp90 protein binding	GO:0006470//protein dephosphorylation;GO:0070262//peptidyl-serine dephosphorylation	--
ENSSSCG00000048500	-	-	-	-	-	-	-	-	-	-
ENSSSCG00000016288	CHRNG	cholinergic receptor nicotinic gamma subunit [Source:VGNC Symbol;Acc:VGNC:95918]	Environmental Information Processing	Signaling molecules and interaction	ko04080//Neuroactive ligand-receptor interaction	K04818	GO:0005886//plasma membrane;GO:0016020//membrane;GO:0016021//integral component of membrane;GO:0030054//cell junction;GO:0045202//synapse;GO:0045211//postsynaptic membrane	GO:0004888//transmembrane signaling receptor activity;GO:0005216//ion channel activity;GO:0005230//extracellular ligand-gated ion channel activity;GO:0022848//acetylcholine-gated cation channel activity	GO:0006811//ion transport;GO:0034220//ion transmembrane transport;GO:0060078//regulation of postsynaptic membrane potential;GO:0060079//excitatory postsynaptic potential	--
ENSSSCG00000008629	ROCK2	Rho associated coiled-coil containing protein kinase 2 [Source:HGNC Symbol;Acc:HGNC:10252]	Human Diseases;Human Diseases;Environmental Information Processing;Cellular Processes;Human Diseases;Human Diseases;Human Diseases;Cellular Processes;Human Diseases;Organismal Systems;Organismal Systems;Environmental Information Processing;Environmental Information Processing;Cellular Processes;Organismal Systems;Organismal Systems;Organismal Systems;Organismal Systems;Environmental Information P…	Cancer: overview;Infectious disease: bacterial;Signal transduction;Cell motility;Infectious disease: viral;Cancer: overview;Cardiovascular disease;Cellular community - eukaryotes;Infectious disease: bacterial;Development and regeneration;Immune system;Signal transduction;Signal transduction;Cellular community - eukaryotes;Endocrine system;Circulatory system;Immune system;Immune system;Signal tran…	ko05200//Pathways in cancer;ko05132//Salmonella infection;ko04024//cAMP signaling pathway;ko04810//Regulation of actin cytoskeleton;ko05163//Human cytomegalovirus infection;ko05205//Proteoglycans in cancer;ko05417//Lipid and atherosclerosis;ko04510//Focal adhesion;ko05135//Yersinia infection;ko04360//Axon guidance;ko04062//Chemokine signaling pathway;ko04022//cGMP-PKG signaling pathway;ko04310//W…	K17388;K17388;K17388;K17388;K17388;K17388;K17388;K17388;K17388;K17388;K17388;K17388;K17388;K17388;K17388;K17388;K17388;K17388;K17388	GO:0005737//cytoplasm;GO:0005813//centrosome;GO:0005815//microtubule organizing center;GO:0005829//cytosol;GO:0005856//cytoskeleton;GO:0005886//plasma membrane;GO:0016020//membrane;GO:0036464//cytoplasmic ribonucleoprotein granule	GO:0000166//nucleotide binding;GO:0004672//protein kinase activity;GO:0004674//protein serine/threonine kinase activity;GO:0004712//protein serine/threonine/tyrosine kinase activity;GO:0005524//ATP binding;GO:0016301//kinase activity;GO:0016740//transferase activity;GO:0031267//small GTPase binding;GO:0046872//metal ion binding;GO:0072518//Rho-dependent protein serine/threonine kinase activity	GO:0001934//positive regulation of protein phosphorylation;GO:0006468//protein phosphorylation;GO:0006939//smooth muscle contraction;GO:0007165//signal transduction;GO:0007249//I-kappaB kinase/NF-kappaB signaling;GO:0007266//Rho protein signal transduction;GO:0010595//positive regulation of endothelial cell migration;GO:0010628//positive regulation of gene expression;GO:0010825//positive regulati…	--
ENSSSCG00000029763	IFI35	interferon induced protein 35 [Source:VGNC Symbol;Acc:VGNC:89032]	-	-	-	-	GO:0005576//extracellular region;GO:0005615//extracellular space;GO:0005634//nucleus;GO:0005737//cytoplasm;GO:0005829//cytosol;GO:0016020//membrane	GO:0042802//identical protein binding	GO:0002281//macrophage activation involved in immune response;GO:0002376//immune system process;GO:0008285//negative regulation of cell proliferation;GO:0034145//positive regulation of toll-like receptor 4 signaling pathway;GO:0045087//innate immune response;GO:0045089//positive regulation of innate immune response;GO:0050729//positive regulation of inflammatory response;GO:1901223//negative regu…	--
ENSSSCG00000037979	AARSD1	XP_020922627.1 alanyl-tRNA editing protein Aarsd1 [Sus scrofa]	-	-	-	-	-	GO:0000166//nucleotide binding;GO:0002196//Ser-tRNA(Ala) hydrolase activity;GO:0003676//nucleic acid binding;GO:0004812//aminoacyl-tRNA ligase activity;GO:0004813//alanine-tRNA ligase activity;GO:0005524//ATP binding	GO:0006399//tRNA metabolic process;GO:0006419//alanyl-tRNA aminoacylation;GO:0006450//regulation of translational fidelity;GO:0043039//tRNA aminoacylation	--
ENSSSCG00000013853	HSH2D	hematopoietic SH2 domain containing [Source:VGNC Symbol;Acc:VGNC:88996]	-	-	-	-	-	-	GO:0007165//signal transduction	--
ENSSSCG00000016287	CHRND	cholinergic receptor nicotinic delta subunit [Source:VGNC Symbol;Acc:VGNC:95917]	Environmental Information Processing	Signaling molecules and interaction	ko04080//Neuroactive ligand-receptor interaction	K04816	GO:0005654//nucleoplasm;GO:0005829//cytosol;GO:0005886//plasma membrane;GO:0005887//integral component of plasma membrane;GO:0005892//acetylcholine-gated channel complex;GO:0016020//membrane;GO:0016021//integral component of membrane;GO:0030054//cell junction;GO:0031594//neuromuscular junction;GO:0043005//neuron projection;GO:0045202//synapse;GO:0045211//postsynaptic membrane	GO:0004888//transmembrane signaling receptor activity;GO:0005216//ion channel activity;GO:0005230//extracellular ligand-gated ion channel activity;GO:0022848//acetylcholine-gated cation channel activity;GO:0030594//neurotransmitter receptor activity;GO:0042166//acetylcholine binding;GO:1904315//transmitter-gated ion channel activity involved in regulation of postsynaptic membrane potential	GO:0006811//ion transport;GO:0007165//signal transduction;GO:0007268//synaptic transmission;GO:0034220//ion transmembrane transport;GO:0042391//regulation of membrane potential;GO:0048630//skeletal muscle tissue growth;GO:0050877//neurological system process;GO:0050881//musculoskeletal movement;GO:0060078//regulation of postsynaptic membrane potential;GO:0060079//excitatory postsynaptic potential	--
ENSSSCG00000013788	ADGRE2	XP_020939303.1 adhesion G protein-coupled receptor E2-like isoform X10 [Sus scrofa]	-	-	-	-	GO:0005886//plasma membrane;GO:0005887//integral component of plasma membrane;GO:0016020//membrane;GO:0016021//integral component of membrane	GO:0004888//transmembrane signaling receptor activity;GO:0004930//G-protein coupled receptor activity;GO:0005509//calcium ion binding	GO:0007166//cell surface receptor signaling pathway;GO:0007186//G-protein coupled receptor signaling pathway;GO:0007189//adenylate cyclase-activating G-protein coupled receptor signaling pathway	--
ENSSSCG00000045829	--	KAB0383385.1 hypothetical protein FD755_005302 [Muntiacus reevesi]	-	-	-	-	GO:0016020//membrane;GO:0016021//integral component of membrane	-	-	--
ENSSSCG00000051383	--	KAF4018272.1 hypothetical protein G4228_010023 [Cervus hanglu yarkandensis]	-	-	-	-	GO:0016020//membrane;GO:0016021//integral component of membrane	-	-	--
ENSSSCG00000044059	-	-	-	-	-	-	-	-	-	-
ENSSSCG00000013852	OR10H1	XP_013850100.1 olfactory receptor 10H1-like [Sus scrofa]	Organismal Systems	Sensory system	ko04740//Olfactory transduction	K04257	GO:0005887//integral component of plasma membrane;GO:0016020//membrane;GO:0016021//integral component of membrane;GO:0030425//dendrite;GO:0045202//synapse	GO:0004984//olfactory receptor activity;GO:0004993//G-protein coupled serotonin receptor activity;GO:0030594//neurotransmitter receptor activity	GO:0007165//signal transduction;GO:0007186//G-protein coupled receptor signaling pathway;GO:0007187//G-protein coupled receptor signaling pathway, coupled to cyclic nucleotide second messenger;GO:0007268//synaptic transmission;GO:0050911//detection of chemical stimulus involved in sensory perception of smell	--
ENSSSCG00000005206	MLANA	melan-A [Source:VGNC Symbol;Acc:VGNC:90250]	-	-	-	-	GO:0005789//endoplasmic reticulum membrane;GO:0005794//Golgi apparatus;GO:0005802//trans-Golgi network;GO:0016020//membrane;GO:0016021//integral component of membrane;GO:0042470//melanosome	-	-	--
ENSSSCG00000035199	PTGES3L	prostaglandin E synthase 3 like [Source:VGNC Symbol;Acc:VGNC:91953]	-	-	-	-	GO:0005634//nucleus;GO:0005829//cytosol	GO:0051087//chaperone binding;GO:0051879//Hsp90 protein binding	GO:0006457//protein folding;GO:0051131//chaperone-mediated protein complex assembly	--
ENSSSCG00000008631	SLC66A3	solute carrier family 66 member 3 [Source:VGNC Symbol;Acc:VGNC:93152]	-	-	-	-	GO:0016020//membrane;GO:0016021//integral component of membrane	-	-	--
ENSSSCG00000015414	FAM185A	family with sequence similarity 185 member A [Source:VGNC Symbol;Acc:VGNC:87939]	-	-	-	-	-	-	-	--
ENSSSCG00000029460	RND2	Rho family GTPase 2 [Source:VGNC Symbol;Acc:VGNC:92344]	-	-	-	-	GO:0005856//cytoskeleton;GO:0005886//plasma membrane;GO:0005938//cell cortex;GO:0016020//membrane;GO:0031410//cytoplasmic vesicle;GO:0042995//cell projection	GO:0003924//GTPase activity;GO:0005525//GTP binding;GO:0019901//protein kinase binding	GO:0007015//actin filament organization;GO:0007163//establishment or maintenance of cell polarity;GO:0007264//small GTPase mediated signal transduction;GO:0008360//regulation of cell shape;GO:0016477//cell migration;GO:0030865//cortical cytoskeleton organization;GO:0032956//regulation of actin cytoskeleton organization;GO:0048672//positive regulation of collateral sprouting	--
ENSSSCG00000026506	RALGAPA2	Ral GTPase activating protein catalytic subunit alpha 2 [Source:VGNC Symbol;Acc:VGNC:95454]	-	-	-	-	GO:0005634//nucleus;GO:0005737//cytoplasm;GO:0005829//cytosol;GO:0005886//plasma membrane	GO:0005096//GTPase activator activity	GO:0043547//positive regulation of GTPase activity;GO:0051056//regulation of small GTPase mediated signal transduction	--
ENSSSCG00000004010	ERMARD	ER membrane associated RNA degradation [Source:VGNC Symbol;Acc:VGNC:87776]	-	-	-	-	GO:0016020//membrane;GO:0016021//integral component of membrane	-	-	--
ENSSSCG00000016559	CPA2	carboxypeptidase A2 [Source:VGNC Symbol;Acc:VGNC:86931]	Organismal Systems;Organismal Systems	Digestive system;Digestive system	ko04974//Protein digestion and absorption;ko04972//Pancreatic secretion	K01298;K01298	GO:0005576//extracellular region;GO:0005615//extracellular space	GO:0004180//carboxypeptidase activity;GO:0004181//metallocarboxypeptidase activity;GO:0008233//peptidase activity;GO:0008237//metallopeptidase activity;GO:0008270//zinc ion binding;GO:0016787//hydrolase activity;GO:0046872//metal ion binding	GO:0006508//proteolysis	--
ENSSSCG00000004678	DUOX2	dual oxidase 2 [Source:VGNC Symbol;Acc:VGNC:103086]	Organismal Systems;Environmental Information Processing;Organismal Systems	Endocrine system;Signal transduction;Immune system	ko04918//Thyroid hormone synthesis;ko04013//MAPK signaling pathway - fly;ko04624//Toll and Imd signaling pathway	K13411;K13411;K13411	GO:0005886//plasma membrane;GO:0016020//membrane;GO:0016021//integral component of membrane;GO:0016324//apical plasma membrane;GO:0043020//NADPH oxidase complex	GO:0004601//peroxidase activity;GO:0005509//calcium ion binding;GO:0016174//NAD(P)H oxidase activity;GO:0016175//superoxide-generating NADPH oxidase activity;GO:0016491//oxidoreductase activity;GO:0020037//heme binding	GO:0006590//thyroid hormone generation;GO:0006952//defense response;GO:0006979//response to oxidative stress;GO:0009566//fertilization;GO:0030282//bone mineralization;GO:0030878//thyroid gland development;GO:0035264//multicellular organism growth;GO:0042403//thyroid hormone metabolic process;GO:0042445//hormone metabolic process;GO:0042446//hormone biosynthetic process;GO:0042554//superoxide anio…	--
ENSSSCG00000022101	BRCA1	BRCA1 DNA repair associated [Source:VGNC Symbol;Acc:VGNC:85869]	Environmental Information Processing;Human Diseases;Genetic Information Processing;Human Diseases;Genetic Information Processing;Human Diseases;Genetic Information Processing	Signal transduction;Cancer: overview;Folding, sorting and degradation;Cancer: specific types;Replication and repair;Drug resistance: antineoplastic;Replication and repair	ko04151//PI3K-Akt signaling pathway;ko05206//MicroRNAs in cancer;ko04120//Ubiquitin mediated proteolysis;ko05224//Breast cancer;ko03440//Homologous recombination;ko01524//Platinum drug resistance;ko03460//Fanconi anemia pathway	K10605;K10605;K10605;K10605;K10605;K10605;K10605	GO:0000152//nuclear ubiquitin ligase complex;GO:0000793//condensed chromosome;GO:0000794//condensed nuclear chromosome;GO:0000800//lateral element;GO:0005634//nucleus;GO:0005654//nucleoplasm;GO:0005694//chromosome;GO:0005737//cytoplasm;GO:0005886//plasma membrane;GO:0016604//nuclear body;GO:0031436//BRCA1-BARD1 complex;GO:0032991//macromolecular complex;GO:0043231//intracellular membrane-bounded …	GO:0000976//transcription regulatory region sequence-specific DNA binding;GO:0003677//DNA binding;GO:0003684//damaged DNA binding;GO:0003713//transcription coactivator activity;GO:0003723//RNA binding;GO:0004842//ubiquitin-protein transferase activity;GO:0008270//zinc ion binding;GO:0019899//enzyme binding;GO:0031625//ubiquitin protein ligase binding;GO:0046872//metal ion binding;GO:0070063//RNA …	GO:0000209//protein polyubiquitination;GO:0000724//double-strand break repair via homologous recombination;GO:0006281//DNA repair;GO:0006301//postreplication repair;GO:0006302//double-strand break repair;GO:0006310//DNA recombination;GO:0006349//regulation of gene expression by genetic imprinting;GO:0006357//regulation of transcription from RNA polymerase II promoter;GO:0006629//lipid metabolic p…	--
ENSSSCG00000038931	C6orf120	chromosome 1 C6orf120 homolog [Source:VGNC Symbol;Acc:VGNC:85967]	-	-	-	-	GO:0005576//extracellular region	-	-	--
ENSSSCG00000011743	MECOM	MDS1 and EVI1 complex locus [Source:VGNC Symbol;Acc:VGNC:90100]	Metabolism;Human Diseases;Environmental Information Processing;Human Diseases;Metabolism	Global and overview maps;Cancer: overview;Signal transduction;Cancer: specific types;Amino acid metabolism	ko01100//Metabolic pathways;ko05200//Pathways in cancer;ko04010//MAPK signaling pathway;ko05220//Chronic myeloid leukemia;ko00310//Lysine degradation	K04462;K04462;K04462;K04462;K04462	GO:0000118//histone deacetylase complex;GO:0005634//nucleus;GO:0016607//nuclear speck	GO:0000978//RNA polymerase II core promoter proximal region sequence-specific DNA binding;GO:0001228//transcriptional activator activity, RNA polymerase II transcription regulatory region sequence-specific binding;GO:0003700//transcription factor activity, sequence-specific DNA binding;GO:0005515//protein binding;GO:0008168//methyltransferase activity;GO:0046974//histone methyltransferase activit…	GO:0006357//regulation of transcription from RNA polymerase II promoter;GO:0032259//methylation;GO:0043069//negative regulation of programmed cell death;GO:0045892//negative regulation of transcription, DNA-templated;GO:0045893//positive regulation of transcription, DNA-templated;GO:0045944//positive regulation of transcription from RNA polymerase II promoter;GO:0046329//negative regulation of JN…	zf-C2H2
ENSSSCG00000015711	DPP10	dipeptidyl peptidase like 10 [Source:VGNC Symbol;Acc:VGNC:95949]	-	-	-	-	GO:0008076//voltage-gated potassium channel complex;GO:0016020//membrane;GO:0016021//integral component of membrane	GO:0008236//serine-type peptidase activity;GO:0044325//ion channel binding	GO:0006508//proteolysis;GO:1901379//regulation of potassium ion transmembrane transport;GO:1903078//positive regulation of protein localization to plasma membrane	--
ENSSSCG00000038312	OR10H4	XP_020940755.1 olfactory receptor 10H4-like [Sus scrofa]	Organismal Systems	Sensory system	ko04740//Olfactory transduction	K04257	GO:0005887//integral component of plasma membrane;GO:0016020//membrane;GO:0016021//integral component of membrane;GO:0030425//dendrite;GO:0045202//synapse	GO:0004930//G-protein coupled receptor activity;GO:0004984//olfactory receptor activity;GO:0004993//G-protein coupled serotonin receptor activity;GO:0030594//neurotransmitter receptor activity	GO:0007165//signal transduction;GO:0007186//G-protein coupled receptor signaling pathway;GO:0007187//G-protein coupled receptor signaling pathway, coupled to cyclic nucleotide second messenger;GO:0007268//synaptic transmission;GO:0050911//detection of chemical stimulus involved in sensory perception of smell	--
ENSSSCG00000039640	CDC34	cell division cycle 34, ubiqiutin conjugating enzyme [Source:VGNC Symbol;Acc:VGNC:86449]	Genetic Information Processing	Folding, sorting and degradation	ko04120//Ubiquitin mediated proteolysis	K02207	GO:0005829//cytosol;GO:0016607//nuclear speck	GO:0004842//ubiquitin-protein transferase activity;GO:0061631//ubiquitin conjugating enzyme activity	GO:0000209//protein polyubiquitination;GO:0016567//protein ubiquitination;GO:0035458//cellular response to interferon-beta;GO:0043161//proteasome-mediated ubiquitin-dependent protein catabolic process;GO:0043951//negative regulation of cAMP-mediated signaling;GO:0070936//protein K48-linked ubiquitination	--
ENSSSCG00000026602	PTGIR	prostaglandin I2 receptor [Source:VGNC Symbol;Acc:VGNC:91956]	Environmental Information Processing;Organismal Systems;Organismal Systems	Signaling molecules and interaction;Circulatory system;Immune system	ko04080//Neuroactive ligand-receptor interaction;ko04270//Vascular smooth muscle contraction;ko04611//Platelet activation	K04263;K04263;K04263	GO:0005829//cytosol;GO:0005886//plasma membrane;GO:0016020//membrane;GO:0016021//integral component of membrane	GO:0004930//G-protein coupled receptor activity;GO:0016501//prostacyclin receptor activity	GO:0006954//inflammatory response;GO:0007165//signal transduction;GO:0007186//G-protein coupled receptor signaling pathway;GO:0007189//adenylate cyclase-activating G-protein coupled receptor signaling pathway;GO:0007204//positive regulation of cytosolic calcium ion concentration;GO:0010642//negative regulation of platelet-derived growth factor receptor signaling pathway;GO:0032496//response to li…	--
ENSSSCG00000002375	RPS6KL1	ribosomal protein S6 kinase like 1 [Source:VGNC Symbol;Acc:VGNC:92448]	-	-	-	-	-	GO:0004672//protein kinase activity;GO:0004674//protein serine/threonine kinase activity;GO:0004712//protein serine/threonine/tyrosine kinase activity;GO:0005524//ATP binding;GO:0016301//kinase activity;GO:0016740//transferase activity	GO:0006468//protein phosphorylation;GO:0016310//phosphorylation	--
ENSSSCG00000008887	NAF1	nuclear assembly factor 1 ribonucleoprotein [Source:VGNC Symbol;Acc:VGNC:90568]	-	-	-	-	GO:0005634//nucleus;GO:0005654//nucleoplasm;GO:0005732//small nucleolar ribonucleoprotein complex	GO:0003723//RNA binding;GO:0042802//identical protein binding;GO:0070034//telomerase RNA binding	GO:0000493//box H/ACA snoRNP assembly;GO:0001522//pseudouridine synthesis;GO:0006364//rRNA processing;GO:0042254//ribosome biogenesis;GO:0051973//positive regulation of telomerase activity;GO:0090669//telomerase RNA stabilization;GO:1904358//positive regulation of telomere maintenance via telomere lengthening	--
ENSSSCG00000040083	Shc2	SHC adaptor protein 2 [Source:VGNC Symbol;Acc:VGNC:100858]	Environmental Information Processing;Cellular Processes;Organismal Systems;Human Diseases;Human Diseases;Human Diseases;Environmental Information Processing;Human Diseases;Organismal Systems;Organismal Systems;Organismal Systems;Organismal Systems;Organismal Systems;Organismal Systems;Human Diseases;Human Diseases;Environmental Information Processing;Human Diseases;Human Diseases;Human Diseases;O…	Signal transduction;Cellular community - eukaryotes;Immune system;Cancer: specific types;Cancer: specific types;Substance dependence;Signal transduction;Cancer: specific types;Endocrine system;Endocrine system;Endocrine system;Nervous system;Endocrine system;Immune system;Drug resistance: antineoplastic;Drug resistance: antineoplastic;Signal transduction;Infectious disease: bacterial;Cancer: spec…	ko04014//Ras signaling pathway;ko04510//Focal adhesion;ko04062//Chemokine signaling pathway;ko05225//Hepatocellular carcinoma;ko05226//Gastric cancer;ko05034//Alcoholism;ko04072//Phospholipase D signaling pathway;ko05224//Breast cancer;ko04910//Insulin signaling pathway;ko04915//Estrogen signaling pathway;ko04926//Relaxin signaling pathway;ko04722//Neurotrophin signaling pathway;ko04935//Growth h…	K17447;K17447;K17447;K17447;K17447;K17447;K17447;K17447;K17447;K17447;K17447;K17447;K17447;K17447;K17447;K17447;K17447;K17447;K17447;K17447;K17447;K17447	GO:0005886//plasma membrane	GO:0019901//protein kinase binding;GO:0030971//receptor tyrosine kinase binding	GO:0007169//transmembrane receptor protein tyrosine kinase signaling pathway;GO:0035556//intracellular signal transduction;GO:0043410//positive regulation of MAPK cascade	--
ENSSSCG00000024714	LRRC34	leucine rich repeat containing 34 [Source:VGNC Symbol;Acc:VGNC:89835]	-	-	-	-	-	GO:0005515//protein binding	-	--
ENSSSCG00000045895	-	-	-	-	-	-	-	-	-	-
ENSSSCG00000028663	RBM25	RNA binding motif protein 25 [Source:NCBI gene (formerly Entrezgene);Acc:100511390]	Genetic Information Processing	Transcription	ko03040//Spliceosome	K12822	GO:0016020//membrane;GO:0016021//integral component of membrane;GO:0016607//nuclear speck	GO:0003676//nucleic acid binding;GO:0003723//RNA binding;GO:0003729//mRNA binding	GO:0000381//regulation of alternative mRNA splicing, via spliceosome;GO:0006397//mRNA processing;GO:0042981//regulation of apoptotic process	--
ENSSSCG00000005204	RANBP6	RAN binding protein 6 [Source:VGNC Symbol;Acc:VGNC:92081]	-	-	-	-	GO:0005634//nucleus;GO:0005737//cytoplasm	GO:0005515//protein binding;GO:0008139//nuclear localization sequence binding;GO:0061608//nuclear import signal receptor activity	GO:0006606//protein import into nucleus;GO:0015031//protein transport	--
ENSSSCG00000026152	PRKD2	protein kinase D2 [Source:VGNC Symbol;Acc:VGNC:91813]	Environmental Information Processing;Human Diseases;Organismal Systems	Signal transduction;Cancer: overview;Endocrine system	ko04015//Rap1 signaling pathway;ko05208//Chemical carcinogenesis - reactive oxygen species;ko04925//Aldosterone synthesis and secretion	K06070;K06070;K06070	GO:0005634//nucleus;GO:0005654//nucleoplasm;GO:0005737//cytoplasm;GO:0005829//cytosol;GO:0016020//membrane	GO:0000166//nucleotide binding;GO:0004672//protein kinase activity;GO:0004674//protein serine/threonine kinase activity;GO:0004697//protein kinase C activity;GO:0004698//calcium-dependent protein kinase C activity;GO:0004712//protein serine/threonine/tyrosine kinase activity;GO:0005080//protein kinase C binding;GO:0005524//ATP binding;GO:0016301//kinase activity;GO:0016740//transferase activity;G…	GO:0001938//positive regulation of endothelial cell proliferation;GO:0006468//protein phosphorylation;GO:0008219//cell death;GO:0010595//positive regulation of endothelial cell migration;GO:0016310//phosphorylation;GO:0018105//peptidyl-serine phosphorylation;GO:0018107//peptidyl-threonine phosphorylation;GO:0030949//positive regulation of vascular endothelial growth factor receptor signaling path…	--
ENSSSCG00000004680	TERB2	telomere repeat binding bouquet formation protein 2 [Source:VGNC Symbol;Acc:VGNC:93880]	-	-	-	-	GO:0000781//chromosome, telomeric region;GO:0005637//nuclear inner membrane	-	GO:0007129//synapsis;GO:0045141//meiotic telomere clustering;GO:0070197//meiotic attachment of telomere to nuclear envelope	--
ENSSSCG00000002337	ZFYVE1	zinc finger FYVE-type containing 1 [Source:VGNC Symbol;Acc:VGNC:95156]	Human Diseases;Cellular Processes	Neurodegenerative disease;Transport and catabolism	ko05022//Pathways of neurodegeneration - multiple diseases;ko04140//Autophagy - animal	K17603;K17603	GO:0000407//pre-autophagosomal structure;GO:0005739//mitochondrion;GO:0005776//autophagosome;GO:0005783//endoplasmic reticulum;GO:0005789//endoplasmic reticulum membrane;GO:0005794//Golgi apparatus;GO:0005795//Golgi stack;GO:0005811//lipid particle;GO:0016020//membrane;GO:0044233//ER-mitochondrion membrane contact site;GO:0048471//perinuclear region of cytoplasm;GO:0097629//extrinsic component of…	GO:0005545//1-phosphatidylinositol binding;GO:0005547//phosphatidylinositol-3,4,5-trisphosphate binding;GO:0032266//phosphatidylinositol-3-phosphate binding;GO:0043325//phosphatidylinositol-3,4-bisphosphate binding;GO:0046872//metal ion binding	GO:0009267//cellular response to starvation;GO:0016236//macroautophagy	--
ENSSSCG00000003104	STRN4	striatin 4 [Source:VGNC Symbol;Acc:VGNC:93580]	Environmental Information Processing	Signal transduction	ko04013//MAPK signaling pathway - fly	K17608	GO:0016020//membrane;GO:0030425//dendrite;GO:0032991//macromolecular complex;GO:0090443//FAR/SIN/STRIPAK complex	GO:0005515//protein binding;GO:0005516//calmodulin binding;GO:0044877//macromolecular complex binding;GO:0051721//protein phosphatase 2A binding;GO:0070016//armadillo repeat domain binding	-	--
ENSSSCG00000016279	PDE6D	phosphodiesterase 6D [Source:VGNC Symbol;Acc:VGNC:96474]	Metabolism;Metabolism	Global and overview maps;Nucleotide metabolism	ko01100//Metabolic pathways;ko00230//Purine metabolism	K13758;K13758	GO:0005737//cytoplasm;GO:0005829//cytosol;GO:0005856//cytoskeleton;GO:0016020//membrane;GO:0030659//cytoplasmic vesicle membrane;GO:0031410//cytoplasmic vesicle	GO:0005095//GTPase inhibitor activity;GO:0031267//small GTPase binding	GO:0007601//visual perception;GO:0043086//negative regulation of catalytic activity;GO:0050896//response to stimulus;GO:0050953//sensory perception of light stimulus	--
ENSSSCG00000049454	-	-	-	-	-	-	-	-	-	-
ENSSSCG00000004753	INO80	INO80 complex ATPase subunit [Source:VGNC Symbol;Acc:VGNC:89138]	-	-	-	-	GO:0005634//nucleus;GO:0005654//nucleoplasm;GO:0005829//cytosol;GO:0016604//nuclear body;GO:0031011//Ino80 complex	GO:0000166//nucleotide binding;GO:0003677//DNA binding;GO:0004386//helicase activity;GO:0005524//ATP binding;GO:0008094//DNA-dependent ATPase activity;GO:0016787//hydrolase activity;GO:0016887//ATPase activity;GO:0042393//histone binding;GO:0043014//alpha-tubulin binding	GO:0000070//mitotic sister chromatid segregation;GO:0000723//telomere maintenance;GO:0000724//double-strand break repair via homologous recombination;GO:0006275//regulation of DNA replication;GO:0006281//DNA repair;GO:0006282//regulation of DNA repair;GO:0006302//double-strand break repair;GO:0006338//chromatin remodeling;GO:0006351//transcription, DNA-templated;GO:0006974//cellular response to D…	--
ENSSSCG00000022177	DIS3L2	DIS3 like 3'-5' exoribonuclease 2 [Source:VGNC Symbol;Acc:VGNC:96183]	-	-	-	-	GO:0000178//exosome (RNase complex);GO:0000932//cytoplasmic mRNA processing body;GO:0005737//cytoplasm;GO:0031090//organelle membrane	GO:0000175//3'-5'-exoribonuclease activity;GO:0000287//magnesium ion binding;GO:0003723//RNA binding;GO:0004518//nuclease activity;GO:0004527//exonuclease activity;GO:0004540//ribonuclease activity;GO:0008266//poly(U) RNA binding;GO:0016787//hydrolase activity;GO:0046872//metal ion binding	GO:0000278//mitotic cell cycle;GO:0000291//nuclear-transcribed mRNA catabolic process, exonucleolytic;GO:0006402//mRNA catabolic process;GO:0007049//cell cycle;GO:0008285//negative regulation of cell proliferation;GO:0010587//miRNA catabolic process;GO:0019827//stem cell population maintenance;GO:0034427//nuclear-transcribed mRNA catabolic process, exonucleolytic, 3'-5';GO:0051301//cell division;…	--
ENSSSCG00000025856	TMEM106A	transmembrane protein 106A [Source:VGNC Symbol;Acc:VGNC:94063]	-	-	-	-	GO:0005886//plasma membrane;GO:0016020//membrane;GO:0016021//integral component of membrane	-	GO:0032731//positive regulation of interleukin-1 beta production;GO:0032755//positive regulation of interleukin-6 production;GO:0032760//positive regulation of tumor necrosis factor production;GO:0035780//CD80 biosynthetic process;GO:0035781//CD86 biosynthetic process;GO:0042116//macrophage activation;GO:0043123//positive regulation of I-kappaB kinase/NF-kappaB signaling;GO:0043410//positive regu…	--
ENSSSCG00000013850	Olr1361	XP_003123527.1 olfactory receptor 1361-like [Sus scrofa]	Organismal Systems	Sensory system	ko04740//Olfactory transduction	K04257	GO:0016021//integral component of membrane	GO:0004930//G-protein coupled receptor activity;GO:0004984//olfactory receptor activity	GO:0007186//G-protein coupled receptor signaling pathway	--
ENSSSCG00000050630	--	KAF4018272.1 hypothetical protein G4228_010023 [Cervus hanglu yarkandensis]	-	-	-	-	GO:0016020//membrane;GO:0016021//integral component of membrane	-	-	--
ENSSSCG00000002333	DPF3	double PHD fingers 3 [Source:VGNC Symbol;Acc:VGNC:87414]	Organismal Systems;Human Diseases	Environmental adaptation;Cancer: specific types	ko04714//Thermogenesis;ko05225//Hepatocellular carcinoma	K22198;K22198	GO:0005634//nucleus;GO:0005654//nucleoplasm;GO:0071565//nBAF complex	GO:0003712//transcription cofactor activity;GO:0008270//zinc ion binding;GO:0042393//histone binding;GO:0046872//metal ion binding	GO:0007399//nervous system development;GO:0045892//negative regulation of transcription, DNA-templated;GO:0045944//positive regulation of transcription from RNA polymerase II promoter	--
ENSSSCG00000005058	ATG14	autophagy related 14 [Source:VGNC Symbol;Acc:VGNC:85617]	Human Diseases;Human Diseases;Human Diseases;Human Diseases;Human Diseases;Cellular Processes;Human Diseases	Neurodegenerative disease;Neurodegenerative disease;Neurodegenerative disease;Neurodegenerative disease;Infectious disease: viral;Transport and catabolism;Neurodegenerative disease	ko05022//Pathways of neurodegeneration - multiple diseases;ko05010//Alzheimer disease;ko05014//Amyotrophic lateral sclerosis;ko05016//Huntington disease;ko05167//Kaposi sarcoma-associated herpesvirus infection;ko04140//Autophagy - animal;ko05017//Spinocerebellar ataxia	K17889;K17889;K17889;K17889;K17889;K17889;K17889	GO:0005776//autophagosome;GO:0005829//cytosol;GO:0005930//axoneme;GO:0034045//pre-autophagosomal structure membrane;GO:0035032//phosphatidylinositol 3-kinase complex, class III;GO:0044233//ER-mitochondrion membrane contact site;GO:0045335//phagocytic vesicle;GO:0097629//extrinsic component of omegasome membrane;GO:0097632//extrinsic component of pre-autophagosomal structure membrane	GO:0051020//GTPase binding	GO:0000045//autophagosome assembly;GO:0000423//macromitophagy;GO:0001932//regulation of protein phosphorylation;GO:0001933//negative regulation of protein phosphorylation;GO:0001934//positive regulation of protein phosphorylation;GO:0006468//protein phosphorylation;GO:0006914//autophagy;GO:0008333//endosome to lysosome transport;GO:0009267//cellular response to starvation;GO:0010608//posttranscri…	--
ENSSSCG00000028293	RCOR3	REST corepressor 3 [Source:VGNC Symbol;Acc:VGNC:92185]	-	-	-	-	GO:0005634//nucleus;GO:0005654//nucleoplasm;GO:0005829//cytosol	-	-	MYB
ENSSSCG00000043224	Pol	ABR01162.1 endonuclease/reverse transcriptase [Sus scrofa]	-	-	-	-	-	-	-	--
ENSSSCG00000022545	CALM3	calmodulin 3 [Source:NCBI gene (formerly Entrezgene);Acc:396838]	Organismal Systems;Human Diseases;Human Diseases;Human Diseases;Environmental Information Processing;Human Diseases;Environmental Information Processing;Environmental Information Processing;Human Diseases;Environmental Information Processing;Human Diseases;Human Diseases;Human Diseases;Human Diseases;Environmental Information Processing;Human Diseases;Cellular Processes;Organismal Systems;Organis…	Sensory system;Cancer: overview;Neurodegenerative disease;Neurodegenerative disease;Signal transduction;Neurodegenerative disease;Signal transduction;Signal transduction;Infectious disease: viral;Signal transduction;Infectious disease: viral;Cardiovascular disease;Infectious disease: viral;Infectious disease: bacterial;Signal transduction;Substance dependence;Cell growth and death;Circulatory sys…	ko04740//Olfactory transduction;ko05200//Pathways in cancer;ko05022//Pathways of neurodegeneration - multiple diseases;ko05010//Alzheimer disease;ko04020//Calcium signaling pathway;ko05012//Parkinson disease;ko04014//Ras signaling pathway;ko04015//Rap1 signaling pathway;ko05170//Human immunodeficiency virus 1 infection;ko04024//cAMP signaling pathway;ko05163//Human cytomegalovirus infection;ko054…	K02183;K02183;K02183;K02183;K02183;K02183;K02183;K02183;K02183;K02183;K02183;K02183;K02183;K02183;K02183;K02183;K02183;K02183;K02183;K02183;K02183;K02183;K02183;K02183;K02183;K02183;K02183;K02183;K02183;K02183;K02183;K02183;K02183;K02183;K02183;K02183;K02183;K02183;K02183;K02183;K02183;K02183;K02183	GO:0000922//spindle pole;GO:0005813//centrosome;GO:0005876//spindle microtubule;GO:0008076//voltage-gated potassium channel complex;GO:0016020//membrane;GO:0030017//sarcomere;GO:0031982//vesicle;GO:0032991//macromolecular complex;GO:0034704//calcium channel complex;GO:0043209//myelin sheath;GO:1902494//catalytic complex	GO:0005509//calcium ion binding;GO:0008179//adenylate cyclase binding;GO:0010856//adenylate cyclase activator activity;GO:0019901//protein kinase binding;GO:0019904//protein domain specific binding;GO:0031432//titin binding;GO:0031997//N-terminal myristoylation domain binding;GO:0044325//ion channel binding;GO:0046872//metal ion binding;GO:0048306//calcium-dependent protein binding;GO:0072542//pr…	GO:0000086//G2/M transition of mitotic cell cycle;GO:0002027//regulation of heart rate;GO:0005513//detection of calcium ion;GO:0010880//regulation of release of sequestered calcium ion into cytosol by sarcoplasmic reticulum;GO:0019722//calcium-mediated signaling;GO:0031279//regulation of cyclase activity;GO:0032465//regulation of cytokinesis;GO:0032516//positive regulation of phosphoprotein phosp…	--
ENSSSCG00000003103	FKRP	fukutin related protein [Source:VGNC Symbol;Acc:VGNC:88152]	Metabolism;Metabolism	Global and overview maps;Glycan biosynthesis and metabolism	ko01100//Metabolic pathways;ko00515//Mannose type O-glycan biosynthesis	K19873;K19873	GO:0000139//Golgi membrane;GO:0005615//extracellular space;GO:0005654//nucleoplasm;GO:0005791//rough endoplasmic reticulum;GO:0005794//Golgi apparatus;GO:0005829//cytosol;GO:0042383//sarcolemma	GO:0002162//dystroglycan binding;GO:0016780//phosphotransferase activity, for other substituted phosphate groups;GO:0042802//identical protein binding	GO:0009101//glycoprotein biosynthetic process;GO:0016485//protein processing;GO:0035269//protein O-linked mannosylation;GO:0051262//protein tetramerization	--
ENSSSCG00000002378	MLH3	mutL homolog 3 [Source:HGNC Symbol;Acc:HGNC:7128]	Metabolism;Metabolism	Global and overview maps;Carbohydrate metabolism	ko01100//Metabolic pathways;ko00620//Pyruvate metabolism	K01512;K01512	GO:0000793//condensed chromosome;GO:0000794//condensed nuclear chromosome;GO:0000795//synaptonemal complex;GO:0001673//male germ cell nucleus;GO:0005634//nucleus;GO:0005654//nucleoplasm;GO:0005712//chiasma;GO:0032300//mismatch repair complex	GO:0003682//chromatin binding;GO:0005524//ATP binding;GO:0016887//ATPase activity;GO:0019237//centromeric DNA binding;GO:0030983//mismatched DNA binding	GO:0006298//mismatch repair;GO:0006974//cellular response to DNA damage stimulus;GO:0007130//synaptonemal complex assembly;GO:0007140//male meiosis;GO:0007144//female meiosis I;GO:0008104//protein localization	--
ENSSSCG00000042363	-	-	-	-	-	-	-	-	-	-
ENSSSCG00000003101	HIF3A	hypoxia inducible factor 3 subunit alpha [Source:VGNC Symbol;Acc:VGNC:88881]	-	-	-	-	GO:0000785//chromatin;GO:0005634//nucleus;GO:0005654//nucleoplasm;GO:0005667//transcription factor complex;GO:0005737//cytoplasm;GO:0005829//cytosol;GO:0005886//plasma membrane	GO:0000977//RNA polymerase II regulatory region sequence-specific DNA binding;GO:0000978//RNA polymerase II core promoter proximal region sequence-specific DNA binding;GO:0000981//RNA polymerase II transcription factor activity, sequence-specific DNA binding;GO:0003677//DNA binding;GO:0003700//transcription factor activity, sequence-specific DNA binding;GO:0005515//protein binding;GO:0046983//pro…	GO:0006355//regulation of transcription, DNA-templated;GO:0006357//regulation of transcription from RNA polymerase II promoter;GO:0045893//positive regulation of transcription, DNA-templated;GO:0071456//cellular response to hypoxia	bHLH
ENSSSCG00000043146	--	KAF6374371.1 hypothetical protein mPipKuh1_009590 [Pipistrellus kuhlii]	-	-	-	-	GO:0016020//membrane;GO:0016021//integral component of membrane	-	-	--
ENSSSCG00000049901	-	-	-	-	-	-	-	-	-	-
ENSSSCG00000044414	-	-	-	-	-	-	-	-	-	-
ENSSSCG00000026852	NPPC	natriuretic peptide C [Source:VGNC Symbol;Acc:VGNC:96450]	Environmental Information Processing;Organismal Systems;Human Diseases	Signal transduction;Circulatory system;Cardiovascular disease	ko04022//cGMP-PKG signaling pathway;ko04270//Vascular smooth muscle contraction;ko05418//Fluid shear stress and atherosclerosis	K12336;K12336;K12336	GO:0005576//extracellular region;GO:0032991//macromolecular complex	GO:0005102//receptor binding;GO:0005179//hormone activity;GO:0051427//hormone receptor binding	GO:0003418//growth plate cartilage chondrocyte differentiation;GO:0003419//growth plate cartilage chondrocyte proliferation;GO:0006182//cGMP biosynthetic process;GO:0006457//protein folding;GO:0007168//receptor guanylyl cyclase signaling pathway;GO:0009791//post-embryonic development;GO:0022414//reproductive process;GO:0040014//regulation of multicellular organism growth;GO:0048513//animal organ …	--
ENSSSCG00000000585	SLCO1C1	solute carrier organic anion transporter family member 1C1 [Source:VGNC Symbol;Acc:VGNC:93194]	Organismal Systems	Endocrine system	ko04919//Thyroid hormone signaling pathway	K08747	GO:0005886//plasma membrane;GO:0005887//integral component of plasma membrane;GO:0016020//membrane;GO:0016021//integral component of membrane;GO:0016323//basolateral plasma membrane	GO:0005515//protein binding;GO:0008514//organic anion transmembrane transporter activity;GO:0015125//bile acid transmembrane transporter activity;GO:0015347//sodium-independent organic anion transmembrane transporter activity;GO:0015349//thyroid hormone transmembrane transporter activity;GO:0022857//transmembrane transporter activity	GO:0006811//ion transport;GO:0015711//organic anion transport;GO:0015721//bile acid and bile salt transport;GO:0043252//sodium-independent organic anion transport;GO:0055085//transmembrane transport;GO:0070327//thyroid hormone transport;GO:2000611//positive regulation of thyroid hormone generation	--
ENSSSCG00000050616	-	-	-	-	-	-	-	-	-	-
ENSSSCG00000025507	RPL27	ribosomal protein L27 [Source:VGNC Symbol;Acc:VGNC:99035]	Human Diseases;Genetic Information Processing	Infectious disease: viral;Translation	ko05171//Coronavirus disease - COVID-19;ko03010//Ribosome	K02901;K02901	GO:0005654//nucleoplasm;GO:0005730//nucleolus;GO:0005791//rough endoplasmic reticulum;GO:0005840//ribosome;GO:0022625//cytosolic large ribosomal subunit;GO:0022626//cytosolic ribosome;GO:0031090//organelle membrane;GO:1990904//ribonucleoprotein complex	GO:0003735//structural constituent of ribosome	GO:0006364//rRNA processing;GO:0006412//translation	--
ENSSSCG00000030211	NBR1	NBR1 autophagy cargo receptor [Source:VGNC Symbol;Acc:VGNC:90593]	Cellular Processes	Transport and catabolism	ko04137//Mitophagy - animal	K17987	GO:0000407//pre-autophagosomal structure;GO:0005654//nucleoplasm;GO:0005739//mitochondrion;GO:0005758//mitochondrial intermembrane space;GO:0005764//lysosome;GO:0005770//late endosome;GO:0005776//autophagosome;GO:0005829//cytosol;GO:0016604//nuclear body;GO:0031410//cytoplasmic vesicle;GO:0043231//intracellular membrane-bounded organelle;GO:0043235//receptor complex	GO:0005515//protein binding;GO:0008270//zinc ion binding;GO:0043130//ubiquitin binding;GO:0046872//metal ion binding;GO:0051019//mitogen-activated protein kinase binding	GO:0016236//macroautophagy;GO:0030500//regulation of bone mineralization;GO:0032872//regulation of stress-activated MAPK cascade;GO:0045668//negative regulation of osteoblast differentiation	--
ENSSSCG00000002377	EIF2B2	eukaryotic translation initiation factor 2B subunit beta [Source:VGNC Symbol;Acc:VGNC:87610]	Human Diseases	Infectious disease: viral	ko05168//Herpes simplex virus 1 infection	K03754	GO:0005737//cytoplasm;GO:0005851//eukaryotic translation initiation factor 2B complex	GO:0003743//translation initiation factor activity;GO:0005085//guanyl-nucleotide exchange factor activity;GO:0005524//ATP binding;GO:0005525//GTP binding	GO:0001541//ovarian follicle development;GO:0006413//translational initiation;GO:0007417//central nervous system development;GO:0014003//oligodendrocyte development;GO:0042552//myelination;GO:0044237//cellular metabolic process;GO:0050790//regulation of catalytic activity;GO:0050852//T cell receptor signaling pathway	--
ENSSSCG00000039469	DNAL1	dynein axonemal light chain 1 [Source:VGNC Symbol;Acc:VGNC:87373]	Human Diseases;Human Diseases;Human Diseases	Neurodegenerative disease;Neurodegenerative disease;Neurodegenerative disease	ko05022//Pathways of neurodegeneration - multiple diseases;ko05014//Amyotrophic lateral sclerosis;ko05016//Huntington disease	K10411;K10411;K10411	-	GO:0005515//protein binding;GO:0043014//alpha-tubulin binding;GO:0045504//dynein heavy chain binding	GO:0036158//outer dynein arm assembly	--
ENSSSCG00000013851	OR2Z1	XP_003123515.3 olfactory receptor 2Z1-like [Sus scrofa]	Organismal Systems	Sensory system	ko04740//Olfactory transduction	K04257	GO:0005886//plasma membrane;GO:0016020//membrane;GO:0016021//integral component of membrane	GO:0004930//G-protein coupled receptor activity;GO:0004984//olfactory receptor activity	GO:0007165//signal transduction;GO:0007186//G-protein coupled receptor signaling pathway;GO:0007608//sensory perception of smell;GO:0050896//response to stimulus;GO:0050911//detection of chemical stimulus involved in sensory perception of smell	--
ENSSSCG00000004681	TRIM69	tripartite motif containing 69 [Source:VGNC Symbol;Acc:VGNC:94429]	-	-	-	-	GO:0005634//nucleus;GO:0005737//cytoplasm;GO:0016607//nuclear speck	GO:0004842//ubiquitin-protein transferase activity;GO:0005515//protein binding;GO:0046872//metal ion binding;GO:0061630//ubiquitin protein ligase activity	GO:0016567//protein ubiquitination	--
ENSSSCG00000016562	SSMEM1	serine rich single-pass membrane protein 1 [Source:VGNC Symbol;Acc:VGNC:93488]	-	-	-	-	GO:0016020//membrane;GO:0016021//integral component of membrane	-	-	--
ENSSSCG00000004677	DUOXA1	dual oxidase maturation factor 1 [Source:VGNC Symbol;Acc:VGNC:87471]	-	-	-	-	GO:0005789//endoplasmic reticulum membrane;GO:0005886//plasma membrane;GO:0016020//membrane;GO:0016021//integral component of membrane	-	GO:0008104//protein localization;GO:0010729//positive regulation of hydrogen peroxide biosynthetic process;GO:0015031//protein transport;GO:0034613//cellular protein localization;GO:0042743//hydrogen peroxide metabolic process;GO:0045666//positive regulation of neuron differentiation;GO:0050727//regulation of inflammatory response;GO:2000379//positive regulation of reactive oxygen species metabol…	--
ENSSSCG00000033830	CCDC8	coiled-coil domain containing 8 [Source:VGNC Symbol;Acc:VGNC:86314]	-	-	-	-	GO:0005654//nucleoplasm;GO:0005737//cytoplasm;GO:0005813//centrosome;GO:0005829//cytosol;GO:0005886//plasma membrane;GO:1990393//3M complex	-	GO:0000226//microtubule cytoskeleton organization;GO:0007088//regulation of mitotic nuclear division	--
ENSSSCG00000005110	SYNE2	spectrin repeat containing nuclear envelope protein 2 [Source:VGNC Symbol;Acc:VGNC:93662]	-	-	-	-	GO:0005634//nucleus;GO:0005635//nuclear envelope;GO:0005640//nuclear outer membrane;GO:0005737//cytoplasm;GO:0005739//mitochondrion;GO:0005925//focal adhesion;GO:0016020//membrane;GO:0016021//integral component of membrane;GO:0016529//sarcoplasmic reticulum;GO:0030018//Z disc;GO:0031258//lamellipodium membrane;GO:0031527//filopodium membrane;GO:0031965//nuclear membrane;GO:0031981//nuclear lumen;…	GO:0003779//actin binding;GO:0005515//protein binding;GO:0051015//actin filament binding	GO:0007097//nuclear migration;GO:0051642//centrosome localization	--
ENSSSCG00000016033	GULP1	GULP PTB domain containing engulfment adaptor 1 [Source:VGNC Symbol;Acc:VGNC:95893]	-	-	-	-	-	-	GO:0006911//phagocytosis, engulfment	--
ENSSSCG00000016030	ZSWIM2	zinc finger SWIM-type containing 2 [Source:VGNC Symbol;Acc:VGNC:96255]	-	-	-	-	-	GO:0004842//ubiquitin-protein transferase activity;GO:0008270//zinc ion binding;GO:0043621//protein self-association;GO:0046872//metal ion binding;GO:0061630//ubiquitin protein ligase activity	GO:0000209//protein polyubiquitination;GO:1902043//positive regulation of extrinsic apoptotic signaling pathway via death domain receptors	--
ENSSSCG00000021998	SLCO1B3	solute carrier organic anion transporter family member 1B3 [Source:NCBI gene (formerly Entrezgene);Acc:100620829]	Organismal Systems	Digestive system	ko04976//Bile secretion	K05043	GO:0005886//plasma membrane;GO:0005887//integral component of plasma membrane;GO:0016020//membrane;GO:0016021//integral component of membrane	GO:0005515//protein binding;GO:0015125//bile acid transmembrane transporter activity;GO:0015347//sodium-independent organic anion transmembrane transporter activity;GO:0022857//transmembrane transporter activity	GO:0006811//ion transport;GO:0015721//bile acid and bile salt transport;GO:0043252//sodium-independent organic anion transport;GO:0055085//transmembrane transport	--
ENSSSCG00000004012	THBS2	thrombospondin 2 [Source:VGNC Symbol;Acc:VGNC:93947]	Environmental Information Processing;Human Diseases;Cellular Processes;Cellular Processes;Human Diseases;Environmental Information Processing	Signal transduction;Infectious disease: viral;Cellular community - eukaryotes;Transport and catabolism;Infectious disease: parasitic;Signaling molecules and interaction	ko04151//PI3K-Akt signaling pathway;ko05165//Human papillomavirus infection;ko04510//Focal adhesion;ko04145//Phagosome;ko05144//Malaria;ko04512//ECM-receptor interaction	K04659;K04659;K04659;K04659;K04659;K04659	GO:0005576//extracellular region;GO:0005604//basement membrane;GO:0016020//membrane;GO:0016021//integral component of membrane;GO:0031012//extracellular matrix;GO:0031091//platelet alpha granule	GO:0005509//calcium ion binding;GO:0005515//protein binding;GO:0008201//heparin binding	GO:0007155//cell adhesion;GO:0016525//negative regulation of angiogenesis	--
ENSSSCG00000004675	DUOX1	dual oxidase 1 [Source:NCBI gene (formerly Entrezgene);Acc:397177]	Organismal Systems;Environmental Information Processing;Organismal Systems	Endocrine system;Signal transduction;Immune system	ko04918//Thyroid hormone synthesis;ko04013//MAPK signaling pathway - fly;ko04624//Toll and Imd signaling pathway	K13411;K13411;K13411	GO:0005783//endoplasmic reticulum;GO:0005886//plasma membrane;GO:0009986//cell surface;GO:0016020//membrane;GO:0016021//integral component of membrane;GO:0016324//apical plasma membrane;GO:0031252//cell leading edge	GO:0004601//peroxidase activity;GO:0005509//calcium ion binding;GO:0016174//NAD(P)H oxidase activity;GO:0016491//oxidoreductase activity;GO:0020037//heme binding	GO:0006590//thyroid hormone generation;GO:0006979//response to oxidative stress;GO:0019221//cytokine-mediated signaling pathway;GO:0042335//cuticle development;GO:0042446//hormone biosynthetic process;GO:0050665//hydrogen peroxide biosynthetic process;GO:0051591//response to cAMP;GO:0071704//organic substance metabolic process;GO:0072593//reactive oxygen species metabolic process;GO:0090303//posi…	--
ENSSSCG00000015732	TFCP2L1	transcription factor CP2 like 1 [Source:VGNC Symbol;Acc:VGNC:95864]	-	-	-	-	GO:0005634//nucleus;GO:0005737//cytoplasm;GO:0016020//membrane	GO:0000977//RNA polymerase II regulatory region sequence-specific DNA binding;GO:0000978//RNA polymerase II core promoter proximal region sequence-specific DNA binding;GO:1990837//sequence-specific double-stranded DNA binding	GO:0000122//negative regulation of transcription from RNA polymerase II promoter;GO:0000902//cell morphogenesis;GO:0002070//epithelial cell maturation;GO:0006357//regulation of transcription from RNA polymerase II promoter;GO:0007028//cytoplasm organization;GO:0007431//salivary gland development;GO:0008340//determination of adult lifespan;GO:0045927//positive regulation of growth	CP2
ENSSSCG00000002350	MIDEAS	mitotic deacetylase associated SANT domain protein [Source:VGNC Symbol;Acc:VGNC:90215]	-	-	-	-	GO:0000118//histone deacetylase complex;GO:0005634//nucleus;GO:0005654//nucleoplasm;GO:0005667//transcription factor complex	GO:0003714//transcription corepressor activity	GO:0006357//regulation of transcription from RNA polymerase II promoter;GO:0016575//histone deacetylation;GO:0045892//negative regulation of transcription, DNA-templated	MYB
ENSSSCG00000017402	STAT5A	signal transducer and activator of transcription 5A [Source:VGNC Symbol;Acc:VGNC:99087]	Human Diseases;Human Diseases;Human Diseases;Human Diseases;Human Diseases;Environmental Information Processing;Human Diseases;Cellular Processes;Organismal Systems;Organismal Systems;Organismal Systems;Human Diseases;Environmental Information Processing;Human Diseases;Human Diseases;Organismal Systems;Human Diseases	Cancer: overview;Infectious disease: viral;Cancer: overview;Infectious disease: viral;Cancer: overview;Signal transduction;Infectious disease: viral;Cell growth and death;Immune system;Immune system;Endocrine system;Endocrine and metabolic disease;Signal transduction;Cancer: specific types;Cancer: specific types;Endocrine system;Cancer: specific types	ko05200//Pathways in cancer;ko05166//Human T-cell leukemia virus 1 infection;ko05207//Chemical carcinogenesis - receptor activation;ko05162//Measles;ko05203//Viral carcinogenesis;ko04630//JAK-STAT signaling pathway;ko05161//Hepatitis B;ko04217//Necroptosis;ko04659//Th17 cell differentiation;ko04658//Th1 and Th2 cell differentiation;ko04935//Growth hormone synthesis, secretion and action;ko04933//…	K11223;K11223;K11223;K11223;K11223;K11223;K11223;K11223;K11223;K11223;K11223;K11223;K11223;K11223;K11223;K11223;K11223	GO:0005634//nucleus;GO:0005654//nucleoplasm;GO:0005737//cytoplasm;GO:0005829//cytosol	GO:0000978//RNA polymerase II core promoter proximal region sequence-specific DNA binding;GO:0000981//RNA polymerase II transcription factor activity, sequence-specific DNA binding;GO:0003677//DNA binding;GO:0003700//transcription factor activity, sequence-specific DNA binding	GO:0001938//positive regulation of endothelial cell proliferation;GO:0006355//regulation of transcription, DNA-templated;GO:0006357//regulation of transcription from RNA polymerase II promoter;GO:0006952//defense response;GO:0007165//signal transduction;GO:0007259//JAK-STAT cascade;GO:0019221//cytokine-mediated signaling pathway;GO:0038026//reelin-mediated signaling pathway;GO:0042127//regulation…	STAT
ENSSSCG00000013848	RAB8A	RAB8A, member RAS onco family [Source:VGNC Symbol;Acc:VGNC:98275]	Human Diseases;Human Diseases;Cellular Processes;Cellular Processes;Cellular Processes;Environmental Information Processing;Organismal Systems	Neurodegenerative disease;Neurodegenerative disease;Transport and catabolism;Cellular community - eukaryotes;Transport and catabolism;Signal transduction;Digestive system	ko05022//Pathways of neurodegeneration - multiple diseases;ko05014//Amyotrophic lateral sclerosis;ko04144//Endocytosis;ko04530//Tight junction;ko04140//Autophagy - animal;ko04152//AMPK signaling pathway;ko04972//Pancreatic secretion	K07901;K07901;K07901;K07901;K07901;K07901;K07901	GO:0005768//endosome;GO:0005813//centrosome;GO:0005886//plasma membrane;GO:0005929//cilium;GO:0008021//synaptic vesicle;GO:0016020//membrane;GO:0030140//trans-Golgi network transport vesicle;GO:0030496//midbody;GO:0036064//ciliary basal body;GO:0043197//dendritic spine;GO:0045335//phagocytic vesicle;GO:0055037//recycling endosome;GO:0055038//recycling endosome membrane;GO:0097546//ciliary base	GO:0003924//GTPase activity;GO:0005525//GTP binding;GO:0019003//GDP binding;GO:0031489//myosin V binding	GO:0006904//vesicle docking involved in exocytosis;GO:0009306//protein secretion;GO:0010506//regulation of autophagy;GO:0017157//regulation of exocytosis;GO:0032869//cellular response to insulin stimulus;GO:0048210//Golgi vesicle fusion to target membrane;GO:0060271//cilium morphogenesis;GO:0061512//protein localization to cilium;GO:0072659//protein localization to plasma membrane	--
ENSSSCG00000016290	EFHD1	EF-hand domain family member D1 [Source:VGNC Symbol;Acc:VGNC:96222]	-	-	-	-	GO:0005743//mitochondrial inner membrane	GO:0005509//calcium ion binding;GO:0046872//metal ion binding	GO:0031175//neuron projection development;GO:1900069//regulation of cellular hyperosmotic salinity response	--
ENSSSCG00000011726	VEPH1	ventricular zone expressed PH domain containing 1 [Source:VGNC Symbol;Acc:VGNC:94817]	-	-	-	-	GO:0005886//plasma membrane	GO:0010314//phosphatidylinositol-5-phosphate binding	GO:0009966//regulation of signal transduction;GO:0030512//negative regulation of transforming growth factor beta receptor signaling pathway;GO:0060392//negative regulation of SMAD protein import into nucleus	--
ENSSSCG00000035661	-	-	-	-	-	-	-	-	-	-
ENSSSCG00000050729	Pol	ABR01162.1 endonuclease/reverse transcriptase [Sus scrofa]	-	-	-	-	-	GO:0003824//catalytic activity	-	--
ENSSSCG00000004674	SHF	Src homology 2 domain containing F [Source:VGNC Symbol;Acc:VGNC:103175]	-	-	-	-	-	GO:0001784//phosphotyrosine binding	-	--
ENSSSCG00000042241	Pol	ABR01162.1 endonuclease/reverse transcriptase [Sus scrofa]	-	-	-	-	-	GO:0003824//catalytic activity	-	--
ENSSSCG00000004008	WDR27	WD repeat domain 27 [Source:VGNC Symbol;Acc:VGNC:103203]	-	-	-	-	GO:0005654//nucleoplasm	GO:0005515//protein binding	-	--
ENSSSCG00000033334	COPS7B	COP9 signalosome subunit 7B [Source:HGNC Symbol;Acc:HGNC:16760]	-	-	-	-	GO:0005634//nucleus;GO:0005654//nucleoplasm;GO:0005737//cytoplasm;GO:0008180//COP9 signalosome	-	GO:0000338//protein deneddylation;GO:0010387//COP9 signalosome assembly	--
ENSSSCG00000046542	-	-	-	-	-	-	-	-	-	-
ENSSSCG00000039500	MADCAM1	mucosal vascular addressin cell adhesion molecule 1 [Source:NCBI gene (formerly Entrezgene);Acc:492312]	Environmental Information Processing;Organismal Systems	Signaling molecules and interaction;Immune system	ko04514//Cell adhesion molecules;ko04672//Intestinal immune network for IgA production	K06779;K06779	GO:0005886//plasma membrane;GO:0016020//membrane;GO:0016021//integral component of membrane	GO:0098640//integrin binding involved in cell-matrix adhesion	GO:0002687//positive regulation of leukocyte migration;GO:0007155//cell adhesion;GO:0007160//cell-matrix adhesion;GO:0007229//integrin-mediated signaling pathway;GO:0034113//heterotypic cell-cell adhesion;GO:0043113//receptor clustering;GO:0050901//leukocyte tethering or rolling;GO:2000403//positive regulation of lymphocyte migration	--
ENSSSCG00000046950	-	-	-	-	-	-	-	-	-	-
ENSSSCG00000016298	INPP5D	inositol polyphosphate-5-phosphatase D [Source:VGNC Symbol;Acc:VGNC:96374]	Metabolism;Environmental Information Processing;Organismal Systems;Organismal Systems;Metabolism;Organismal Systems	Global and overview maps;Signal transduction;Immune system;Immune system;Carbohydrate metabolism;Immune system	ko01100//Metabolic pathways;ko04070//Phosphatidylinositol signaling system;ko04666//Fc gamma R-mediated phagocytosis;ko04662//B cell receptor signaling pathway;ko00562//Inositol phosphate metabolism;ko04664//Fc epsilon RI signaling pathway	K03084;K03084;K03084;K03084;K03084;K03084	GO:0005829//cytosol;GO:0005856//cytoskeleton;GO:0016020//membrane	GO:0003824//catalytic activity;GO:0016787//hydrolase activity;GO:0016791//phosphatase activity	GO:0002376//immune system process;GO:0008340//determination of adult lifespan;GO:0009968//negative regulation of signal transduction;GO:0016064//immunoglobulin mediated immune response;GO:0030853//negative regulation of granulocyte differentiation;GO:0030889//negative regulation of B cell proliferation;GO:0032715//negative regulation of interleukin-6 production;GO:0035556//intracellular signal tr…	--
ENSSSCG00000048645	-	-	-	-	-	-	-	-	-	-
ENSSSCG00000035057	RUNDC1	RUN domain containing 1 [Source:VGNC Symbol;Acc:VGNC:92513]	-	-	-	-	-	GO:0005096//GTPase activator activity	GO:0001701//in utero embryonic development;GO:0090630//activation of GTPase activity	--
ENSSSCG00000016563	TMEM209	transmembrane protein 209 [Source:VGNC Symbol;Acc:VGNC:94136]	-	-	-	-	GO:0016020//membrane;GO:0016021//integral component of membrane	-	-	--
ENSSSCG00000040650	KCNH1	XP_005888628.1 PREDICTED: potassium voltage-gated channel subfamily H member 1 isoform X1 [Bos mutus]	-	-	-	-	GO:0005887//integral component of plasma membrane;GO:0016020//membrane;GO:0016021//integral component of membrane	GO:0005216//ion channel activity;GO:0005244//voltage-gated ion channel activity;GO:0005249//voltage-gated potassium channel activity;GO:0005251//delayed rectifier potassium channel activity;GO:0005267//potassium channel activity;GO:0005516//calmodulin binding	GO:0006811//ion transport;GO:0006813//potassium ion transport;GO:0034765//regulation of ion transmembrane transport;GO:0042391//regulation of membrane potential;GO:0055085//transmembrane transport;GO:0071805//potassium ion transmembrane transport	--
ENSSSCG00000030155	PHF10	PHD finger protein 10 [Source:VGNC Symbol;Acc:VGNC:91376]	Human Diseases	Cancer: specific types	ko05225//Hepatocellular carcinoma	K22197	GO:0005634//nucleus;GO:0005654//nucleoplasm;GO:0071564//npBAF complex	GO:0003712//transcription cofactor activity;GO:0042393//histone binding;GO:0046872//metal ion binding	GO:0007399//nervous system development;GO:0045892//negative regulation of transcription, DNA-templated;GO:0045944//positive regulation of transcription from RNA polymerase II promoter	--
ENSSSCG00000017403	STAT3	signal transducer and activator of transcription 3 [Source:VGNC Symbol;Acc:VGNC:93540]	Human Diseases;Human Diseases;Human Diseases;Human Diseases;Human Diseases;Human Diseases;Human Diseases;Human Diseases;Human Diseases;Human Diseases;Organismal Systems;Environmental Information Processing;Human Diseases;Human Diseases;Cellular Processes;Human Diseases;Organismal Systems;Cellular Processes;Human Diseases;Environmental Information Processing;Organismal Systems;Environmental Inform…	Cancer: overview;Infectious disease: viral;Infectious disease: viral;Cancer: overview;Infectious disease: viral;Cancer: overview;Cardiovascular disease;Infectious disease: viral;Infectious disease: viral;Cancer: overview;Immune system;Signal transduction;Infectious disease: viral;Cancer: overview;Cell growth and death;Infectious disease: viral;Immune system;Cellular community - eukaryotes;Cancer:…	ko05200//Pathways in cancer;ko05171//Coronavirus disease - COVID-19;ko05169//Epstein-Barr virus infection;ko05207//Chemical carcinogenesis - receptor activation;ko05163//Human cytomegalovirus infection;ko05205//Proteoglycans in cancer;ko05417//Lipid and atherosclerosis;ko05162//Measles;ko05167//Kaposi sarcoma-associated herpesvirus infection;ko05203//Viral carcinogenesis;ko04062//Chemokine signal…	K04692;K04692;K04692;K04692;K04692;K04692;K04692;K04692;K04692;K04692;K04692;K04692;K04692;K04692;K04692;K04692;K04692;K04692;K04692;K04692;K04692;K04692;K04692;K04692;K04692;K04692;K04692;K04692;K04692;K04692;K04692;K04692	GO:0000785//chromatin;GO:0005634//nucleus;GO:0005654//nucleoplasm;GO:0005667//transcription factor complex;GO:0005737//cytoplasm;GO:0005829//cytosol;GO:0005886//plasma membrane;GO:0090575//RNA polymerase II transcription factor complex	GO:0000976//transcription regulatory region sequence-specific DNA binding;GO:0000978//RNA polymerase II core promoter proximal region sequence-specific DNA binding;GO:0000981//RNA polymerase II transcription factor activity, sequence-specific DNA binding;GO:0001228//transcriptional activator activity, RNA polymerase II transcription regulatory region sequence-specific binding;GO:0003677//DNA bind…	GO:0001659//temperature homeostasis;GO:0001754//eye photoreceptor cell differentiation;GO:0006355//regulation of transcription, DNA-templated;GO:0006357//regulation of transcription from RNA polymerase II promoter;GO:0006366//transcription from RNA polymerase II promoter;GO:0006606//protein import into nucleus;GO:0006952//defense response;GO:0006954//inflammatory response;GO:0007165//signal trans…	STAT
ENSSSCG00000002340	PSEN1	presenilin 1 [Source:VGNC Symbol;Acc:VGNC:91897]	Human Diseases;Human Diseases;Human Diseases;Environmental Information Processing;Organismal Systems;Environmental Information Processing	Neurodegenerative disease;Neurodegenerative disease;Infectious disease: viral;Signal transduction;Nervous system;Signal transduction	ko05022//Pathways of neurodegeneration - multiple diseases;ko05010//Alzheimer disease;ko05165//Human papillomavirus infection;ko04310//Wnt signaling pathway;ko04722//Neurotrophin signaling pathway;ko04330//Notch signaling pathway	K04505;K04505;K04505;K04505;K04505;K04505	GO:0000139//Golgi membrane;GO:0000776//kinetochore;GO:0005634//nucleus;GO:0005640//nuclear outer membrane;GO:0005654//nucleoplasm;GO:0005737//cytoplasm;GO:0005739//mitochondrion;GO:0005743//mitochondrial inner membrane;GO:0005765//lysosomal membrane;GO:0005783//endoplasmic reticulum;GO:0005789//endoplasmic reticulum membrane;GO:0005790//smooth endoplasmic reticulum;GO:0005791//rough endoplasmic r…	GO:0004175//endopeptidase activity;GO:0004190//aspartic-type endopeptidase activity;GO:0005262//calcium channel activity;GO:0008013//beta-catenin binding;GO:0008233//peptidase activity;GO:0016787//hydrolase activity;GO:0030165//PDZ domain binding;GO:0042500//aspartic endopeptidase activity, intramembrane cleaving;GO:0045296//cadherin binding;GO:0051117//ATPase binding;GO:0070851//growth factor re…	GO:0000045//autophagosome assembly;GO:0000122//negative regulation of transcription from RNA polymerase II promoter;GO:0001568//blood vessel development;GO:0001708//cell fate specification;GO:0001756//somitogenesis;GO:0001764//neuron migration;GO:0001921//positive regulation of receptor recycling;GO:0001933//negative regulation of protein phosphorylation;GO:0001934//positive regulation of protein…	--
ENSSSCG00000004009	DYNLT2	dynein light chain Tctex-type 2 [Source:VGNC Symbol;Acc:VGNC:93837]	-	-	-	-	GO:0005737//cytoplasm;GO:0005868//cytoplasmic dynein complex	GO:0045505//dynein intermediate chain binding	GO:0007018//microtubule-based movement	--
ENSSSCG00000048430	-	-	-	-	-	-	-	-	-	-
ENSSSCG00000002379	ACYP1	acylphosphatase 1 [Source:NCBI gene (formerly Entrezgene);Acc:100155997]	Metabolism;Metabolism	Global and overview maps;Carbohydrate metabolism	ko01100//Metabolic pathways;ko00620//Pyruvate metabolism	K01512;K01512	-	GO:0003998//acylphosphatase activity;GO:0016787//hydrolase activity	-	--
ENSSSCG00000039356	-	-	-	-	-	-	-	-	-	-
ENSSSCG00000047255	Pol	ABR01162.1 endonuclease/reverse transcriptase [Sus scrofa]	-	-	-	-	-	GO:0003824//catalytic activity	-	--
ENSSSCG00000041829	-	-	-	-	-	-	-	-	-	-
ENSSSCG00000016555	CPA4	carboxypeptidase A4 [Source:VGNC Symbol;Acc:VGNC:103931]	-	-	-	-	GO:0005576//extracellular region	GO:0004180//carboxypeptidase activity;GO:0004181//metallocarboxypeptidase activity;GO:0008233//peptidase activity;GO:0008237//metallopeptidase activity;GO:0008270//zinc ion binding;GO:0016787//hydrolase activity;GO:0046872//metal ion binding	GO:0006508//proteolysis	--
ENSSSCG00000022280	DACT3	dishevelled binding antagonist of beta catenin 3 [Source:VGNC Symbol;Acc:VGNC:87149]	-	-	-	-	GO:0005737//cytoplasm	GO:0005080//protein kinase C binding;GO:0042802//identical protein binding;GO:0051018//protein kinase A binding;GO:0070097//delta-catenin binding	GO:0009968//negative regulation of signal transduction;GO:0010719//negative regulation of epithelial to mesenchymal transition;GO:0030178//negative regulation of Wnt signaling pathway;GO:0030308//negative regulation of cell growth;GO:0090090//negative regulation of canonical Wnt signaling pathway	--
ENSSSCG00000017406	STAT5B	signal transducer and activator of transcription 5B [Source:NCBI gene (formerly Entrezgene);Acc:397340]	Human Diseases;Human Diseases;Human Diseases;Human Diseases;Human Diseases;Organismal Systems;Environmental Information Processing;Human Diseases;Cellular Processes;Organismal Systems;Organismal Systems;Organismal Systems;Human Diseases;Environmental Information Processing;Human Diseases;Human Diseases;Organismal Systems;Human Diseases	Cancer: overview;Infectious disease: viral;Cancer: overview;Infectious disease: viral;Cancer: overview;Immune system;Signal transduction;Infectious disease: viral;Cell growth and death;Immune system;Immune system;Endocrine system;Endocrine and metabolic disease;Signal transduction;Cancer: specific types;Cancer: specific types;Endocrine system;Cancer: specific types	ko05200//Pathways in cancer;ko05166//Human T-cell leukemia virus 1 infection;ko05207//Chemical carcinogenesis - receptor activation;ko05162//Measles;ko05203//Viral carcinogenesis;ko04062//Chemokine signaling pathway;ko04630//JAK-STAT signaling pathway;ko05161//Hepatitis B;ko04217//Necroptosis;ko04659//Th17 cell differentiation;ko04658//Th1 and Th2 cell differentiation;ko04935//Growth hormone synt…	K11224;K11224;K11224;K11224;K11224;K11224;K11224;K11224;K11224;K11224;K11224;K11224;K11224;K11224;K11224;K11224;K11224;K11224	GO:0005634//nucleus;GO:0005737//cytoplasm	GO:0000978//RNA polymerase II core promoter proximal region sequence-specific DNA binding;GO:0000981//RNA polymerase II transcription factor activity, sequence-specific DNA binding;GO:0003677//DNA binding;GO:0003700//transcription factor activity, sequence-specific DNA binding	GO:0006355//regulation of transcription, DNA-templated;GO:0006357//regulation of transcription from RNA polymerase II promoter;GO:0006952//defense response;GO:0007165//signal transduction;GO:0007259//JAK-STAT cascade;GO:0019221//cytokine-mediated signaling pathway;GO:0042127//regulation of cell proliferation;GO:0043434//response to peptide hormone;GO:0060397//JAK-STAT cascade involved in growth h…	STAT
ENSSSCG00000044517	--	KAF4018272.1 hypothetical protein G4228_010023 [Cervus hanglu yarkandensis]	-	-	-	-	GO:0016020//membrane;GO:0016021//integral component of membrane	-	-	--
ENSSSCG00000049693	-	-	-	-	-	-	-	-	-	-
ENSSSCG00000005057	FBXO34	F-box protein 34 [Source:VGNC Symbol;Acc:VGNC:88041]	-	-	-	-	-	GO:0005515//protein binding	-	--
ENSSSCG00000048735	-	-	-	-	-	-	-	-	-	-
ENSSSCG00000005215	JAK2	Janus kinase 2 [Source:VGNC Symbol;Acc:VGNC:89271]	Human Diseases;Human Diseases;Environmental Information Processing;Human Diseases;Human Diseases;Human Diseases;Human Diseases;Organismal Systems;Environmental Information Processing;Human Diseases;Human Diseases;Cellular Processes;Organismal Systems;Cellular Processes;Human Diseases;Organismal Systems;Organismal Systems;Human Diseases;Organismal Systems;Human Diseases;Human Diseases;Human Diseas…	Cancer: overview;Infectious disease: viral;Signal transduction;Cancer: overview;Cardiovascular disease;Infectious disease: viral;Infectious disease: bacterial;Immune system;Signal transduction;Infectious disease: viral;Infectious disease: viral;Cell growth and death;Immune system;Cellular community - eukaryotes;Cancer: overview;Immune system;Endocrine system;Infectious disease: parasitic;Nervous …	ko05200//Pathways in cancer;ko05168//Herpes simplex virus 1 infection;ko04151//PI3K-Akt signaling pathway;ko05207//Chemical carcinogenesis - receptor activation;ko05417//Lipid and atherosclerosis;ko05167//Kaposi sarcoma-associated herpesvirus infection;ko05152//Tuberculosis;ko04062//Chemokine signaling pathway;ko04630//JAK-STAT signaling pathway;ko05161//Hepatitis B;ko05164//Influenza A;ko04217//…	K04447;K04447;K04447;K04447;K04447;K04447;K04447;K04447;K04447;K04447;K04447;K04447;K04447;K04447;K04447;K04447;K04447;K04447;K04447;K04447;K04447;K04447;K04447;K04447	GO:0005634//nucleus;GO:0005654//nucleoplasm;GO:0005737//cytoplasm;GO:0005856//cytoskeleton;GO:0005886//plasma membrane;GO:0005901//caveola;GO:0005925//focal adhesion;GO:0012505//endomembrane system;GO:0016020//membrane;GO:0030526//granulocyte macrophage colony-stimulating factor receptor complex;GO:0045121//membrane raft	GO:0000166//nucleotide binding;GO:0004672//protein kinase activity;GO:0004712//protein serine/threonine/tyrosine kinase activity;GO:0004713//protein tyrosine kinase activity;GO:0004715//non-membrane spanning protein tyrosine kinase activity;GO:0005102//receptor binding;GO:0005143//interleukin-12 receptor binding;GO:0005524//ATP binding;GO:0016301//kinase activity;GO:0016740//transferase activity;…	GO:0001774//microglial cell activation;GO:0006325//chromatin organization;GO:0006468//protein phosphorylation;GO:0006919//activation of cysteine-type endopeptidase activity involved in apoptotic process;GO:0007165//signal transduction;GO:0007167//enzyme linked receptor protein signaling pathway;GO:0007259//JAK-STAT cascade;GO:0007260//tyrosine phosphorylation of STAT protein;GO:0008285//negative …	--
ENSSSCG00000027907	BSG	basigin [Source:VGNC Symbol;Acc:VGNC:99594]	-	-	-	-	GO:0005783//endoplasmic reticulum;GO:0005789//endoplasmic reticulum membrane;GO:0005886//plasma membrane;GO:0016020//membrane;GO:0016021//integral component of membrane;GO:0016323//basolateral plasma membrane;GO:0016328//lateral plasma membrane	GO:0005515//protein binding;GO:0005537//mannose binding	GO:0007155//cell adhesion;GO:0007411//axon guidance	--
ENSSSCG00000045108	-	-	-	-	-	-	-	-	-	-
ENSSSCG00000032811	ODF3L2	outer dense fiber of sperm tails 3 like 2 [Source:VGNC Symbol;Acc:VGNC:91021]	-	-	-	-	GO:0005881//cytoplasmic microtubule	-	-	--
ENSSSCG00000005205	KIAA2026	KIAA2026 [Source:VGNC Symbol;Acc:VGNC:89450]	-	-	-	-	-	GO:0005515//protein binding	-	--
ENSSSCG00000024059	VAT1	vesicle amine transport 1 [Source:VGNC Symbol;Acc:VGNC:94805]	-	-	-	-	GO:0005741//mitochondrial outer membrane	GO:0008270//zinc ion binding;GO:0016491//oxidoreductase activity	GO:0010637//negative regulation of mitochondrial fusion	--
ENSSSCG00000003105	SLC1A5	solute carrier family 1 member 5 [Source:VGNC Symbol;Acc:VGNC:92967]	Organismal Systems;Human Diseases	Digestive system;Cancer: overview	ko04974//Protein digestion and absorption;ko05230//Central carbon metabolism in cancer	K05616;K05616	GO:0005886//plasma membrane;GO:0016020//membrane;GO:0016021//integral component of membrane	GO:0015175//neutral amino acid transmembrane transporter activity;GO:0015183//L-aspartate transmembrane transporter activity;GO:0015186//L-glutamine transmembrane transporter activity;GO:0015293//symporter activity	GO:0006868//glutamine transport;GO:0015807//L-amino acid transport;GO:0070207//protein homotrimerization;GO:0098656//anion transmembrane transport;GO:1902475//L-alpha-amino acid transmembrane transport	--
ENSSSCG00000036640	--	NP_001033087.1 mucosal addressin cell adhesion molecule 1 precursor [Sus scrofa]	Environmental Information Processing;Organismal Systems	Signaling molecules and interaction;Immune system	ko04514//Cell adhesion molecules;ko04672//Intestinal immune network for IgA production	K06779;K06779	GO:0016020//membrane	GO:0098640//integrin binding involved in cell-matrix adhesion	GO:0002687//positive regulation of leukocyte migration;GO:0007155//cell adhesion;GO:0007160//cell-matrix adhesion;GO:0007229//integrin-mediated signaling pathway;GO:0034113//heterotypic cell-cell adhesion;GO:0050901//leukocyte tethering or rolling;GO:2000403//positive regulation of lymphocyte migration	--
ENSSSCG00000011708	TSC22D2	TSC22 domain family member 2 [Source:VGNC Symbol;Acc:VGNC:94482]	-	-	-	-	-	-	GO:0006357//regulation of transcription from RNA polymerase II promoter;GO:0006970//response to osmotic stress	TSC22
ENSSSCG00000011892	MAATS1	XP_003132702.1 cilia- and flagella-associated protein 91 isoform X1 [Sus scrofa]	-	-	-	-	-	-	-	--
ENSSSCG00000025134	FAM171B	family with sequence similarity 171 member B [Source:VGNC Symbol;Acc:VGNC:96218]	-	-	-	-	GO:0016020//membrane;GO:0016021//integral component of membrane	-	-	--
ENSSSCG00000026829	MYNN	myoneurin [Source:VGNC Symbol;Acc:VGNC:90521]	-	-	-	-	GO:0005654//nucleoplasm	GO:0000978//RNA polymerase II core promoter proximal region sequence-specific DNA binding;GO:0000981//RNA polymerase II transcription factor activity, sequence-specific DNA binding;GO:0005515//protein binding	GO:0006357//regulation of transcription from RNA polymerase II promoter;GO:1990830//cellular response to leukemia inhibitory factor	ZBTB
ENSSSCG00000033442	HCN2	hyperpolarization activated cyclic nucleotide gated potassium and sodium channel 2 [Source:VGNC Symbol;Acc:VGNC:88803]	Environmental Information Processing;Organismal Systems	Signal transduction;Endocrine system	ko04024//cAMP signaling pathway;ko04929//GnRH secretion	K04955;K04955	GO:0005886//plasma membrane;GO:0005887//integral component of plasma membrane;GO:0016020//membrane;GO:0016021//integral component of membrane;GO:0098855//HCN channel complex	GO:0005216//ion channel activity;GO:0005222//intracellular cAMP activated cation channel activity;GO:0005248//voltage-gated sodium channel activity;GO:0005249//voltage-gated potassium channel activity;GO:0005272//sodium channel activity;GO:0042802//identical protein binding	GO:0003254//regulation of membrane depolarization;GO:0006811//ion transport;GO:0006813//potassium ion transport;GO:0006814//sodium ion transport;GO:0035725//sodium ion transmembrane transport;GO:0042391//regulation of membrane potential;GO:0055085//transmembrane transport;GO:0071320//cellular response to cAMP;GO:0071321//cellular response to cGMP;GO:0071805//potassium ion transmembrane transport;…	--

## Sheet: TableS8
TableS8. Summary of GO enrichment analysis for putative genes in the YT vs AWB comparison
GO ID	Description	AWB_vs_YT_0.01_fst_pi_ratio_sig_intersect (98)	All (15333)	pvalue	p.adjust	Genes
GO:0060397	JAK-STAT cascade involved in growth hormone signaling pathway	4	5	7.80707392115274e-09	1.43650732189498e-05	ENSSSCG00000005215(JAK2);ENSSSCG00000017402(STAT5A);ENSSSCG00000017403(STAT3);ENSSSCG00000017406(STAT5B)
GO:0006590	thyroid hormone generation	5	13	1.18916169031042e-08	1.43650732189498e-05	ENSSSCG00000000585(SLCO1C1);ENSSSCG00000004675(DUOX1);ENSSSCG00000004676(DUOXA2);ENSSSCG00000004677(DUOXA1);ENSSSCG00000004678(DUOX2)
GO:0042403	thyroid hormone metabolic process	5	19	1.04224897474569e-07	7.76773940868032e-05	ENSSSCG00000000585(SLCO1C1);ENSSSCG00000004675(DUOX1);ENSSSCG00000004676(DUOXA2);ENSSSCG00000004677(DUOXA1);ENSSSCG00000004678(DUOX2)
GO:0050665	hydrogen peroxide biosynthetic process	4	9	1.92907435646034e-07	7.76773940868032e-05	ENSSSCG00000004675(DUOX1);ENSSSCG00000004676(DUOXA2);ENSSSCG00000004677(DUOXA1);ENSSSCG00000004678(DUOX2)
GO:0060396	growth hormone receptor signaling pathway	4	9	1.92907435646034e-07	7.76773940868032e-05	ENSSSCG00000005215(JAK2);ENSSSCG00000017402(STAT5A);ENSSSCG00000017403(STAT3);ENSSSCG00000017406(STAT5B)
GO:0071378	cellular response to growth hormone stimulus	4	9	1.92907435646034e-07	7.76773940868032e-05	ENSSSCG00000005215(JAK2);ENSSSCG00000017402(STAT5A);ENSSSCG00000017403(STAT3);ENSSSCG00000017406(STAT5B)
GO:0060416	response to growth hormone	4	11	5.00292950298815e-07	0.000172672538274562	ENSSSCG00000005215(JAK2);ENSSSCG00000017402(STAT5A);ENSSSCG00000017403(STAT3);ENSSSCG00000017406(STAT5B)
GO:2000609	regulation of thyroid hormone generation	3	4	1.00811344564263e-06	0.000304450260584073	ENSSSCG00000000585(SLCO1C1);ENSSSCG00000004676(DUOXA2);ENSSSCG00000004677(DUOXA1)
GO:0043252	sodium-independent organic anion transport	3	10	2.94105092417572e-05	0.00789508781423171	ENSSSCG00000000585(SLCO1C1);ENSSSCG00000011641(SLCO2A1);ENSSSCG00000021998(SLCO1B3)
GO:0042743	hydrogen peroxide metabolic process	4	31	4.32445206901015e-05	0.0102515667808812	ENSSSCG00000004675(DUOX1);ENSSSCG00000004676(DUOXA2);ENSSSCG00000004677(DUOXA1);ENSSSCG00000004678(DUOX2)
GO:1903409	reactive oxygen species biosynthetic process	5	62	4.66751798798398e-05	0.0102515667808812	ENSSSCG00000004675(DUOX1);ENSSSCG00000004676(DUOXA2);ENSSSCG00000004677(DUOXA1);ENSSSCG00000004678(DUOX2);ENSSSCG00000008629(ROCK2)
GO:0006521	regulation of cellular amino acid metabolic process	3	12	5.34201998400526e-05	0.0107552669011306	ENSSSCG00000000585(SLCO1C1);ENSSSCG00000004676(DUOXA2);ENSSSCG00000004677(DUOXA1)
GO:0018958	phenol-containing compound metabolic process	5	68	7.29491876285163e-05	0.0135573259469612	ENSSSCG00000000585(SLCO1C1);ENSSSCG00000004675(DUOX1);ENSSSCG00000004676(DUOXA2);ENSSSCG00000004677(DUOXA1);ENSSSCG00000004678(DUOX2)
GO:0010728	regulation of hydrogen peroxide biosynthetic process	2	3	0.000120802616352818	0.0194572747405606	ENSSSCG00000004676(DUOXA2);ENSSSCG00000004677(DUOXA1)
GO:0010729	positive regulation of hydrogen peroxide biosynthetic process	2	3	0.000120802616352818	0.0194572747405606	ENSSSCG00000004676(DUOXA2);ENSSSCG00000004677(DUOXA1)
GO:0072593	reactive oxygen species metabolic process	7	179	0.000148755748244685	0.0224621179849474	ENSSSCG00000004675(DUOX1);ENSSSCG00000004676(DUOXA2);ENSSSCG00000004677(DUOXA1);ENSSSCG00000004678(DUOX2);ENSSSCG00000008629(ROCK2);ENSSSCG00000022101(BRCA1);ENSSSCG00000025856(TMEM106A)
GO:0010726	positive regulation of hydrogen peroxide metabolic process	2	4	0.000240597119259995	0.0341930964783616	ENSSSCG00000004676(DUOXA2);ENSSSCG00000004677(DUOXA1)
GO:0032350	regulation of hormone metabolic process	3	25	0.000525790542731069	0.0705727750687924	ENSSSCG00000000585(SLCO1C1);ENSSSCG00000004676(DUOXA2);ENSSSCG00000004677(DUOXA1)
GO:2000377	regulation of reactive oxygen species metabolic process	5	105	0.000561010027860765	0.0713368540690321	ENSSSCG00000004676(DUOXA2);ENSSSCG00000004677(DUOXA1);ENSSSCG00000008629(ROCK2);ENSSSCG00000022101(BRCA1);ENSSSCG00000025856(TMEM106A)
GO:0033238	regulation of cellular amine metabolic process	3	27	0.000662503922896444	0.0800304738858905	ENSSSCG00000000585(SLCO1C1);ENSSSCG00000004676(DUOXA2);ENSSSCG00000004677(DUOXA1)
GO:0032760	positive regulation of tumor necrosis factor production	4	64	0.000743243044527366	0.0855083426465769	ENSSSCG00000002340(PSEN1);ENSSSCG00000005215(JAK2);ENSSSCG00000017403(STAT3);ENSSSCG00000025856(TMEM106A)
GO:2000147	positive regulation of cell motility	9	386	0.000808857129841553	0.087354447923073	ENSSSCG00000004675(DUOX1);ENSSSCG00000004676(DUOXA2);ENSSSCG00000008629(ROCK2);ENSSSCG00000017402(STAT5A);ENSSSCG00000017403(STAT3);ENSSSCG00000026152(PRKD2);ENSSSCG00000036640(--);ENSSSCG00000039157(CLASP1);ENSSSCG00000039500(MADCAM1)
GO:0010310	regulation of hydrogen peroxide metabolic process	2	7	0.000831602774102102	0.087354447923073	ENSSSCG00000004676(DUOXA2);ENSSSCG00000004677(DUOXA1)
GO:1903557	positive regulation of tumor necrosis factor superfamily cytokine production	4	67	0.00088360051964979	0.0889491189780788	ENSSSCG00000002340(PSEN1);ENSSSCG00000005215(JAK2);ENSSSCG00000017403(STAT3);ENSSSCG00000025856(TMEM106A)
GO:0051272	positive regulation of cellular component movement	9	395	0.000951599010774919	0.0919625284012882	ENSSSCG00000004675(DUOX1);ENSSSCG00000004676(DUOXA2);ENSSSCG00000008629(ROCK2);ENSSSCG00000017402(STAT5A);ENSSSCG00000017403(STAT3);ENSSSCG00000026152(PRKD2);ENSSSCG00000036640(--);ENSSSCG00000039157(CLASP1);ENSSSCG00000039500(MADCAM1)
GO:0045348	positive regulation of MHC class II biosynthetic process	2	8	0.00110418596745006	0.102604357590744	ENSSSCG00000005215(JAK2);ENSSSCG00000025856(TMEM106A)
GO:0040017	positive regulation of locomotion	9	406	0.00115324584502991	0.103194146725639	ENSSSCG00000004675(DUOX1);ENSSSCG00000004676(DUOXA2);ENSSSCG00000008629(ROCK2);ENSSSCG00000017402(STAT5A);ENSSSCG00000017403(STAT3);ENSSSCG00000026152(PRKD2);ENSSSCG00000036640(--);ENSSSCG00000039157(CLASP1);ENSSSCG00000039500(MADCAM1)
GO:0032731	positive regulation of interleukin-1 beta production	3	34	0.00131217913753245	0.1132223141528	ENSSSCG00000005215(JAK2);ENSSSCG00000017403(STAT3);ENSSSCG00000025856(TMEM106A)
GO:0071417	cellular response to organonitrogen compound	8	335	0.00136467940732123	0.113691912003038	ENSSSCG00000002340(PSEN1);ENSSSCG00000005215(JAK2);ENSSSCG00000013848(RAB8A);ENSSSCG00000017402(STAT5A);ENSSSCG00000017403(STAT3);ENSSSCG00000017406(STAT5B);ENSSSCG00000022101(BRCA1);ENSSSCG00000033442(HCN2)
GO:1901653	cellular response to peptide	6	192	0.00144573237036974	0.116429646893776	ENSSSCG00000002340(PSEN1);ENSSSCG00000005215(JAK2);ENSSSCG00000013848(RAB8A);ENSSSCG00000017402(STAT5A);ENSSSCG00000017403(STAT3);ENSSSCG00000017406(STAT5B)
GO:0042445	hormone metabolic process	5	136	0.00179035015881545	0.129769079161062	ENSSSCG00000000585(SLCO1C1);ENSSSCG00000004675(DUOX1);ENSSSCG00000004676(DUOXA2);ENSSSCG00000004677(DUOXA1);ENSSSCG00000004678(DUOX2)
GO:0010565	regulation of cellular ketone metabolic process	4	81	0.00179173643850121	0.129769079161062	ENSSSCG00000000585(SLCO1C1);ENSSSCG00000004676(DUOXA2);ENSSSCG00000004677(DUOXA1);ENSSSCG00000022101(BRCA1)
GO:0032732	positive regulation of interleukin-1 production	3	38	0.0018159977906907	0.129769079161062	ENSSSCG00000005215(JAK2);ENSSSCG00000017403(STAT3);ENSSSCG00000025856(TMEM106A)
GO:0010243	response to organonitrogen compound	9	434	0.00182622048488249	0.129769079161062	ENSSSCG00000002340(PSEN1);ENSSSCG00000004675(DUOX1);ENSSSCG00000005215(JAK2);ENSSSCG00000013848(RAB8A);ENSSSCG00000017402(STAT5A);ENSSSCG00000017403(STAT3);ENSSSCG00000017406(STAT5B);ENSSSCG00000022101(BRCA1);ENSSSCG00000033442(HCN2)
GO:0045346	regulation of MHC class II biosynthetic process	2	11	0.00214197688295974	0.147857604263735	ENSSSCG00000005215(JAK2);ENSSSCG00000025856(TMEM106A)
GO:0045342	MHC class II biosynthetic process	2	12	0.00255968821958368	0.169977951861506	ENSSSCG00000005215(JAK2);ENSSSCG00000025856(TMEM106A)
GO:0006606	protein import into nucleus	5	150	0.00274384938849285	0.169977951861506	ENSSSCG00000002340(PSEN1);ENSSSCG00000005204(RANBP6);ENSSSCG00000005215(JAK2);ENSSSCG00000011726(VEPH1);ENSSSCG00000017403(STAT3)
GO:0044744	protein targeting to nucleus	5	150	0.00274384938849285	0.169977951861506	ENSSSCG00000002340(PSEN1);ENSSSCG00000005204(RANBP6);ENSSSCG00000005215(JAK2);ENSSSCG00000011726(VEPH1);ENSSSCG00000017403(STAT3)
GO:1902593	single-organism nuclear import	5	150	0.00274384938849285	0.169977951861506	ENSSSCG00000002340(PSEN1);ENSSSCG00000005204(RANBP6);ENSSSCG00000005215(JAK2);ENSSSCG00000011726(VEPH1);ENSSSCG00000017403(STAT3)
GO:0051170	nuclear import	5	154	0.00307328565610452	0.185585738172274	ENSSSCG00000002340(PSEN1);ENSSSCG00000005204(RANBP6);ENSSSCG00000005215(JAK2);ENSSSCG00000011726(VEPH1);ENSSSCG00000017403(STAT3)
GO:1903426	regulation of reactive oxygen species biosynthetic process	3	46	0.00314942684812219	0.185585738172274	ENSSSCG00000004676(DUOXA2);ENSSSCG00000004677(DUOXA1);ENSSSCG00000008629(ROCK2)
GO:0050896	response to stimulus	58	6923	0.00354608080961499	0.186473119309648	ENSSSCG00000000567(SOX5);ENSSSCG00000002337(ZFYVE1);ENSSSCG00000002340(PSEN1);ENSSSCG00000002377(EIF2B2);ENSSSCG00000002378(MLH3);ENSSSCG00000003101(HIF3A);ENSSSCG00000004675(DUOX1);ENSSSCG00000004676(DUOXA2);ENSSSCG00000004677(DUOXA1);ENSSSCG00000004678(DUOX2);ENSSSCG00000004753(INO80);ENSSSCG00000005058(ATG14);ENSSSCG00000005215(JAK2);ENSSSCG00000008629(ROCK2);ENSSSCG00000008888(NPY1R);ENSSSCG0…
GO:0071375	cellular response to peptide hormone stimulus	5	160	0.00361974125197679	0.186473119309648	ENSSSCG00000005215(JAK2);ENSSSCG00000013848(RAB8A);ENSSSCG00000017402(STAT5A);ENSSSCG00000017403(STAT3);ENSSSCG00000017406(STAT5B)
GO:1901652	response to peptide	6	233	0.00380084715547117	0.186473119309648	ENSSSCG00000002340(PSEN1);ENSSSCG00000005215(JAK2);ENSSSCG00000013848(RAB8A);ENSSSCG00000017402(STAT5A);ENSSSCG00000017403(STAT3);ENSSSCG00000017406(STAT5B)
GO:0032846	positive regulation of homeostatic process	5	163	0.00391767411672323	0.186473119309648	ENSSSCG00000004753(INO80);ENSSSCG00000008887(NAF1);ENSSSCG00000016298(INPP5D);ENSSSCG00000017403(STAT3);ENSSSCG00000022545(CALM3)
GO:1901699	cellular response to nitrogen compound	8	398	0.00395781666930764	0.186473119309648	ENSSSCG00000002340(PSEN1);ENSSSCG00000005215(JAK2);ENSSSCG00000013848(RAB8A);ENSSSCG00000017402(STAT5A);ENSSSCG00000017403(STAT3);ENSSSCG00000017406(STAT5B);ENSSSCG00000022101(BRCA1);ENSSSCG00000033442(HCN2)
GO:0040014	regulation of multicellular organism growth	3	50	0.00399226846307769	0.186473119309648	ENSSSCG00000008888(NPY1R);ENSSSCG00000017403(STAT3);ENSSSCG00000026852(NPPC)
GO:0006575	cellular modified amino acid metabolic process	5	165	0.00412581173351243	0.186473119309648	ENSSSCG00000000585(SLCO1C1);ENSSSCG00000004675(DUOX1);ENSSSCG00000004676(DUOXA2);ENSSSCG00000004677(DUOXA1);ENSSSCG00000004678(DUOX2)
GO:0032611	interleukin-1 beta production	3	51	0.00422231918481279	0.186473119309648	ENSSSCG00000005215(JAK2);ENSSSCG00000017403(STAT3);ENSSSCG00000025856(TMEM106A)
GO:0032651	regulation of interleukin-1 beta production	3	51	0.00422231918481279	0.186473119309648	ENSSSCG00000005215(JAK2);ENSSSCG00000017403(STAT3);ENSSSCG00000025856(TMEM106A)
GO:0010634	positive regulation of epithelial cell migration	4	103	0.00427977812052543	0.186473119309648	ENSSSCG00000008629(ROCK2);ENSSSCG00000017402(STAT5A);ENSSSCG00000026152(PRKD2);ENSSSCG00000039157(CLASP1)
GO:0032640	tumor necrosis factor production	4	104	0.0044294898937395	0.186473119309648	ENSSSCG00000002340(PSEN1);ENSSSCG00000005215(JAK2);ENSSSCG00000017403(STAT3);ENSSSCG00000025856(TMEM106A)
GO:0032680	regulation of tumor necrosis factor production	4	104	0.0044294898937395	0.186473119309648	ENSSSCG00000002340(PSEN1);ENSSSCG00000005215(JAK2);ENSSSCG00000017403(STAT3);ENSSSCG00000025856(TMEM106A)
GO:0008340	determination of adult lifespan	2	16	0.00457717280146252	0.186473119309648	ENSSSCG00000015732(TFCP2L1);ENSSSCG00000016298(INPP5D)
GO:0071706	tumor necrosis factor superfamily cytokine production	4	108	0.00506366102564355	0.186473119309648	ENSSSCG00000002340(PSEN1);ENSSSCG00000005215(JAK2);ENSSSCG00000017403(STAT3);ENSSSCG00000025856(TMEM106A)
GO:1903555	regulation of tumor necrosis factor superfamily cytokine production	4	108	0.00506366102564355	0.186473119309648	ENSSSCG00000002340(PSEN1);ENSSSCG00000005215(JAK2);ENSSSCG00000017403(STAT3);ENSSSCG00000025856(TMEM106A)
GO:0044275	cellular carbohydrate catabolic process	3	55	0.00522230582479217	0.186473119309648	ENSSSCG00000002340(PSEN1);ENSSSCG00000004679(SORD);ENSSSCG00000017403(STAT3)
GO:0051345	positive regulation of hydrolase activity	8	419	0.00537482869261832	0.186473119309648	ENSSSCG00000005215(JAK2);ENSSSCG00000008629(ROCK2);ENSSSCG00000017403(STAT3);ENSSSCG00000022545(CALM3);ENSSSCG00000026152(PRKD2);ENSSSCG00000026506(RALGAPA2);ENSSSCG00000033093(RGS6);ENSSSCG00000035057(RUNDC1)
GO:2000379	positive regulation of reactive oxygen species metabolic process	3	56	0.0054926214654505	0.186473119309648	ENSSSCG00000004676(DUOXA2);ENSSSCG00000004677(DUOXA1);ENSSSCG00000025856(TMEM106A)
GO:0015721	bile acid and bile salt transport	2	18	0.0057876095219578	0.186473119309648	ENSSSCG00000000585(SLCO1C1);ENSSSCG00000021998(SLCO1B3)
GO:0097305	response to alcohol	4	114	0.00612488984271911	0.186473119309648	ENSSSCG00000005215(JAK2);ENSSSCG00000008629(ROCK2);ENSSSCG00000017403(STAT3);ENSSSCG00000022101(BRCA1)
GO:0006060	sorbitol metabolic process	1	1	0.0063914432922455	0.186473119309648	ENSSSCG00000004679(SORD)
GO:0006062	sorbitol catabolic process	1	1	0.0063914432922455	0.186473119309648	ENSSSCG00000004679(SORD)
GO:0019407	hexitol catabolic process	1	1	0.0063914432922455	0.186473119309648	ENSSSCG00000004679(SORD)
GO:0019519	pentitol metabolic process	1	1	0.0063914432922455	0.186473119309648	ENSSSCG00000004679(SORD)
GO:0019527	pentitol catabolic process	1	1	0.0063914432922455	0.186473119309648	ENSSSCG00000004679(SORD)
GO:0021870	Cajal-Retzius cell differentiation	1	1	0.0063914432922455	0.186473119309648	ENSSSCG00000002340(PSEN1)
GO:0034050	host programmed cell death induced by symbiont	1	1	0.0063914432922455	0.186473119309648	ENSSSCG00000005215(JAK2)
GO:0035406	histone-tyrosine phosphorylation	1	1	0.0063914432922455	0.186473119309648	ENSSSCG00000005215(JAK2)
GO:0035409	histone H3-Y41 phosphorylation	1	1	0.0063914432922455	0.186473119309648	ENSSSCG00000005215(JAK2)
GO:0035780	CD80 biosynthetic process	1	1	0.0063914432922455	0.186473119309648	ENSSSCG00000025856(TMEM106A)
GO:0046370	fructose biosynthetic process	1	1	0.0063914432922455	0.186473119309648	ENSSSCG00000004679(SORD)
GO:0048855	adenohypophysis morphogenesis	1	1	0.0063914432922455	0.186473119309648	ENSSSCG00000004678(DUOX2)
GO:0051160	L-xylitol catabolic process	1	1	0.0063914432922455	0.186473119309648	ENSSSCG00000004679(SORD)
GO:0051164	L-xylitol metabolic process	1	1	0.0063914432922455	0.186473119309648	ENSSSCG00000004679(SORD)
GO:0060399	positive regulation of growth hormone receptor signaling pathway	1	1	0.0063914432922455	0.186473119309648	ENSSSCG00000005215(JAK2)
GO:0070510	regulation of histone H4-K20 methylation	1	1	0.0063914432922455	0.186473119309648	ENSSSCG00000022101(BRCA1)
GO:0070512	positive regulation of histone H4-K20 methylation	1	1	0.0063914432922455	0.186473119309648	ENSSSCG00000022101(BRCA1)
GO:0071444	cellular response to pheromone	1	1	0.0063914432922455	0.186473119309648	ENSSSCG00000022068(GNG8)
GO:0097296	activation of cysteine-type endopeptidase activity involved in apoptotic signaling pathway	1	1	0.0063914432922455	0.186473119309648	ENSSSCG00000005215(JAK2)
GO:1904797	negative regulation of core promoter binding	1	1	0.0063914432922455	0.186473119309648	ENSSSCG00000002340(PSEN1)
GO:1990074	polyuridylation-dependent mRNA catabolic process	1	1	0.0063914432922455	0.186473119309648	ENSSSCG00000022177(DIS3L2)
GO:1901698	response to nitrogen compound	9	528	0.00662647875628821	0.186473119309648	ENSSSCG00000002340(PSEN1);ENSSSCG00000004675(DUOX1);ENSSSCG00000005215(JAK2);ENSSSCG00000013848(RAB8A);ENSSSCG00000017402(STAT5A);ENSSSCG00000017403(STAT3);ENSSSCG00000017406(STAT5B);ENSSSCG00000022101(BRCA1);ENSSSCG00000033442(HCN2)
GO:0032612	interleukin-1 production	3	60	0.00665722112238517	0.186473119309648	ENSSSCG00000005215(JAK2);ENSSSCG00000017403(STAT3);ENSSSCG00000025856(TMEM106A)
GO:0032652	regulation of interleukin-1 production	3	60	0.00665722112238517	0.186473119309648	ENSSSCG00000005215(JAK2);ENSSSCG00000017403(STAT3);ENSSSCG00000025856(TMEM106A)
GO:0035264	multicellular organism growth	4	117	0.00670705400501293	0.186473119309648	ENSSSCG00000004678(DUOX2);ENSSSCG00000008888(NPY1R);ENSSSCG00000017403(STAT3);ENSSSCG00000026852(NPPC)
GO:0006914	autophagy	7	346	0.00671488467712722	0.186473119309648	ENSSSCG00000002337(ZFYVE1);ENSSSCG00000002340(PSEN1);ENSSSCG00000005058(ATG14);ENSSSCG00000013848(RAB8A);ENSSSCG00000016300(ATG16L1);ENSSSCG00000017403(STAT3);ENSSSCG00000030211(NBR1)
GO:0042116	macrophage activation	3	61	0.0069695202354548	0.191345010100668	ENSSSCG00000005215(JAK2);ENSSSCG00000025856(TMEM106A);ENSSSCG00000029763(IFI35)
GO:0007259	JAK-STAT cascade	4	120	0.00732480607938365	0.1988396796381	ENSSSCG00000005215(JAK2);ENSSSCG00000017402(STAT5A);ENSSSCG00000017403(STAT3);ENSSSCG00000017406(STAT5B)
GO:0043434	response to peptide hormone	5	190	0.00743622713295926	0.199621386146995	ENSSSCG00000005215(JAK2);ENSSSCG00000013848(RAB8A);ENSSSCG00000017402(STAT5A);ENSSSCG00000017403(STAT3);ENSSSCG00000017406(STAT5B)
GO:1903034	regulation of response to wounding	7	354	0.00757362322206013	0.201075535214256	ENSSSCG00000004675(DUOX1);ENSSSCG00000004676(DUOXA2);ENSSSCG00000004677(DUOXA1);ENSSSCG00000005215(JAK2);ENSSSCG00000017403(STAT3);ENSSSCG00000029763(IFI35);ENSSSCG00000039157(CLASP1)
GO:0032870	cellular response to hormone stimulus	7	359	0.00815018429610062	0.211905855439559	ENSSSCG00000005215(JAK2);ENSSSCG00000008629(ROCK2);ENSSSCG00000013848(RAB8A);ENSSSCG00000017402(STAT5A);ENSSSCG00000017403(STAT3);ENSSSCG00000017406(STAT5B);ENSSSCG00000022101(BRCA1)
GO:0097696	STAT cascade	4	124	0.00820535325335247	0.211905855439559	ENSSSCG00000005215(JAK2);ENSSSCG00000017402(STAT5A);ENSSSCG00000017403(STAT3);ENSSSCG00000017406(STAT5B)
GO:0007169	transmembrane receptor protein tyrosine kinase signaling pathway	8	451	0.00824468146163848	0.211905855439559	ENSSSCG00000002340(PSEN1);ENSSSCG00000005215(JAK2);ENSSSCG00000017402(STAT5A);ENSSSCG00000017403(STAT3);ENSSSCG00000017406(STAT5B);ENSSSCG00000026152(PRKD2);ENSSSCG00000026602(PTGIR);ENSSSCG00000040083(Shc2)
GO:0006903	vesicle targeting	2	22	0.00859436510503496	0.217004912466169	ENSSSCG00000002340(PSEN1);ENSSSCG00000039157(CLASP1)
GO:0017038	protein import	5	197	0.00862271175362263	0.217004912466169	ENSSSCG00000002340(PSEN1);ENSSSCG00000005204(RANBP6);ENSSSCG00000005215(JAK2);ENSSSCG00000011726(VEPH1);ENSSSCG00000017403(STAT3)
GO:0050901	leukocyte tethering or rolling	2	23	0.0093739591245019	0.229946269592396	ENSSSCG00000036640(--);ENSSSCG00000039500(MADCAM1)
GO:0016236	macroautophagy	5	202	0.00954659677524789	0.229946269592396	ENSSSCG00000002337(ZFYVE1);ENSSSCG00000002340(PSEN1);ENSSSCG00000005058(ATG14);ENSSSCG00000016300(ATG16L1);ENSSSCG00000030211(NBR1)
GO:2000736	regulation of stem cell differentiation	4	130	0.00965209886442815	0.229946269592396	ENSSSCG00000000567(SOX5);ENSSSCG00000017403(STAT3);ENSSSCG00000022280(DACT3);ENSSSCG00000039157(CLASP1)
GO:0071495	cellular response to endogenous stimulus	12	875	0.00979142959729431	0.229946269592396	ENSSSCG00000000567(SOX5);ENSSSCG00000002340(PSEN1);ENSSSCG00000005215(JAK2);ENSSSCG00000008629(ROCK2);ENSSSCG00000011726(VEPH1);ENSSSCG00000013848(RAB8A);ENSSSCG00000017402(STAT5A);ENSSSCG00000017403(STAT3);ENSSSCG00000017406(STAT5B);ENSSSCG00000022101(BRCA1);ENSSSCG00000026152(PRKD2);ENSSSCG00000033442(HCN2)
GO:0030335	positive regulation of cell migration	7	372	0.00980086898987664	0.229946269592396	ENSSSCG00000008629(ROCK2);ENSSSCG00000017402(STAT5A);ENSSSCG00000017403(STAT3);ENSSSCG00000026152(PRKD2);ENSSSCG00000036640(--);ENSSSCG00000039157(CLASP1);ENSSSCG00000039500(MADCAM1)
GO:1903036	positive regulation of response to wounding	4	131	0.00990829703171176	0.229946269592396	ENSSSCG00000004675(DUOX1);ENSSSCG00000005215(JAK2);ENSSSCG00000017403(STAT3);ENSSSCG00000029763(IFI35)
GO:0007184	SMAD protein import into nucleus	2	24	0.0101838786615838	0.229946269592396	ENSSSCG00000005215(JAK2);ENSSSCG00000011726(VEPH1)
GO:0039694	viral RNA genome replication	2	24	0.0101838786615838	0.229946269592396	ENSSSCG00000008629(ROCK2);ENSSSCG00000016300(ATG16L1)
GO:0039703	RNA replication	2	24	0.0101838786615838	0.229946269592396	ENSSSCG00000008629(ROCK2);ENSSSCG00000016300(ATG16L1)
GO:0042554	superoxide anion generation	2	24	0.0101838786615838	0.229946269592396	ENSSSCG00000004676(DUOXA2);ENSSSCG00000004678(DUOX2)
GO:0060390	regulation of SMAD protein import into nucleus	2	24	0.0101838786615838	0.229946269592396	ENSSSCG00000005215(JAK2);ENSSSCG00000011726(VEPH1)
GO:0051716	cellular response to stimulus	50	5991	0.0105980473585288	0.237082244613014	ENSSSCG00000000567(SOX5);ENSSSCG00000002337(ZFYVE1);ENSSSCG00000002340(PSEN1);ENSSSCG00000002377(EIF2B2);ENSSSCG00000002378(MLH3);ENSSSCG00000003101(HIF3A);ENSSSCG00000004675(DUOX1);ENSSSCG00000004753(INO80);ENSSSCG00000005058(ATG14);ENSSSCG00000005215(JAK2);ENSSSCG00000008629(ROCK2);ENSSSCG00000008888(NPY1R);ENSSSCG00000008889(NPY5R);ENSSSCG00000011726(VEPH1);ENSSSCG00000011743(MECOM);ENSSSCG000…
GO:0009719	response to endogenous stimulus	13	1001	0.0111185463677948	0.237725050416958	ENSSSCG00000000567(SOX5);ENSSSCG00000002340(PSEN1);ENSSSCG00000004675(DUOX1);ENSSSCG00000005215(JAK2);ENSSSCG00000008629(ROCK2);ENSSSCG00000011726(VEPH1);ENSSSCG00000013848(RAB8A);ENSSSCG00000017402(STAT5A);ENSSSCG00000017403(STAT3);ENSSSCG00000017406(STAT5B);ENSSSCG00000022101(BRCA1);ENSSSCG00000026152(PRKD2);ENSSSCG00000033442(HCN2)
GO:0045765	regulation of angiogenesis	5	211	0.011377781466416	0.237725050416958	ENSSSCG00000004012(THBS2);ENSSSCG00000008629(ROCK2);ENSSSCG00000017403(STAT3);ENSSSCG00000022101(BRCA1);ENSSSCG00000026152(PRKD2)
GO:0010595	positive regulation of endothelial cell migration	3	73	0.0114005305732353	0.237725050416958	ENSSSCG00000008629(ROCK2);ENSSSCG00000017402(STAT5A);ENSSSCG00000026152(PRKD2)
GO:0042180	cellular ketone metabolic process	4	137	0.0115384969492924	0.237725050416958	ENSSSCG00000000585(SLCO1C1);ENSSSCG00000004676(DUOXA2);ENSSSCG00000004677(DUOXA1);ENSSSCG00000022101(BRCA1)
GO:0042306	regulation of protein import into nucleus	3	74	0.0118280729795381	0.237725050416958	ENSSSCG00000002340(PSEN1);ENSSSCG00000005215(JAK2);ENSSSCG00000011726(VEPH1)
GO:0045648	positive regulation of erythrocyte differentiation	2	26	0.0118930529925581	0.237725050416958	ENSSSCG00000016298(INPP5D);ENSSSCG00000017403(STAT3)
GO:0051093	negative regulation of developmental process	10	686	0.0122047980334825	0.237725050416958	ENSSSCG00000002340(PSEN1);ENSSSCG00000004012(THBS2);ENSSSCG00000008629(ROCK2);ENSSSCG00000016298(INPP5D);ENSSSCG00000017403(STAT3);ENSSSCG00000022280(DACT3);ENSSSCG00000024059(VAT1);ENSSSCG00000026852(NPPC);ENSSSCG00000030211(NBR1);ENSSSCG00000039157(CLASP1)
GO:0009791	post-embryonic development	3	75	0.0122647558166606	0.237725050416958	ENSSSCG00000002340(PSEN1);ENSSSCG00000005215(JAK2);ENSSSCG00000026852(NPPC)
GO:1904589	regulation of protein import	3	76	0.0127106091839008	0.237725050416958	ENSSSCG00000002340(PSEN1);ENSSSCG00000005215(JAK2);ENSSSCG00000011726(VEPH1)
GO:0000493	box H/ACA snoRNP assembly	1	2	0.012742450242243	0.237725050416958	ENSSSCG00000008887(NAF1)
GO:0002265	astrocyte activation involved in immune response	1	2	0.012742450242243	0.237725050416958	ENSSSCG00000002340(PSEN1)
GO:0006059	hexitol metabolic process	1	2	0.012742450242243	0.237725050416958	ENSSSCG00000004679(SORD)
GO:0016080	synaptic vesicle targeting	1	2	0.012742450242243	0.237725050416958	ENSSSCG00000002340(PSEN1)
GO:0035781	CD86 biosynthetic process	1	2	0.012742450242243	0.237725050416958	ENSSSCG00000025856(TMEM106A)
GO:0042335	cuticle development	1	2	0.012742450242243	0.237725050416958	ENSSSCG00000004675(DUOX1)
GO:0045659	negative regulation of neutrophil differentiation	1	2	0.012742450242243	0.237725050416958	ENSSSCG00000016298(INPP5D)
GO:0051563	smooth endoplasmic reticulum calcium ion homeostasis	1	2	0.012742450242243	0.237725050416958	ENSSSCG00000002340(PSEN1)
GO:1903690	negative regulation of wound healing, spreading of epidermal cells	1	2	0.012742450242243	0.237725050416958	ENSSSCG00000039157(CLASP1)
GO:1904685	positive regulation of metalloendopeptidase activity	1	2	0.012742450242243	0.237725050416958	ENSSSCG00000017403(STAT3)
GO:2000611	positive regulation of thyroid hormone generation	1	2	0.012742450242243	0.237725050416958	ENSSSCG00000000585(SLCO1C1)
GO:2000620	positive regulation of histone H4-K16 acetylation	1	2	0.012742450242243	0.237725050416958	ENSSSCG00000022101(BRCA1)
GO:0048854	brain morphogenesis	2	27	0.012791496918131	0.237725050416958	ENSSSCG00000002340(PSEN1);ENSSSCG00000004678(DUOX2)
GO:0002274	myeloid leukocyte activation	4	142	0.0130217097621109	0.240156112864579	ENSSSCG00000002340(PSEN1);ENSSSCG00000005215(JAK2);ENSSSCG00000025856(TMEM106A);ENSSSCG00000029763(IFI35)
GO:0042391	regulation of membrane potential	6	304	0.0132880860393495	0.241654021335094	ENSSSCG00000002340(PSEN1);ENSSSCG00000016287(CHRND);ENSSSCG00000016288(CHRNG);ENSSSCG00000022545(CALM3);ENSSSCG00000033442(HCN2);ENSSSCG00000040650(KCNH1)
GO:0040008	regulation of growth	7	395	0.0133029738566091	0.241654021335094	ENSSSCG00000004753(INO80);ENSSSCG00000008888(NPY1R);ENSSSCG00000015732(TFCP2L1);ENSSSCG00000017403(STAT3);ENSSSCG00000022280(DACT3);ENSSSCG00000026852(NPPC);ENSSSCG00000029460(RND2)
GO:0000045	autophagosome assembly	3	78	0.0136299392174443	0.243707685710594	ENSSSCG00000002340(PSEN1);ENSSSCG00000005058(ATG14);ENSSSCG00000016300(ATG16L1)
GO:0097306	cellular response to alcohol	3	78	0.0136299392174443	0.243707685710594	ENSSSCG00000005215(JAK2);ENSSSCG00000008629(ROCK2);ENSSSCG00000022101(BRCA1)
GO:1903428	positive regulation of reactive oxygen species biosynthetic process	2	28	0.0137186445598679	0.243707685710594	ENSSSCG00000004676(DUOXA2);ENSSSCG00000004677(DUOXA1)
GO:0051101	regulation of DNA binding	3	80	0.0145862694902246	0.25702725387947	ENSSSCG00000002340(PSEN1);ENSSSCG00000005215(JAK2);ENSSSCG00000022545(CALM3)
GO:1901342	regulation of vasculature development	5	225	0.014681192481526	0.25702725387947	ENSSSCG00000004012(THBS2);ENSSSCG00000008629(ROCK2);ENSSSCG00000017403(STAT3);ENSSSCG00000022101(BRCA1);ENSSSCG00000026152(PRKD2)
GO:0050820	positive regulation of coagulation	2	30	0.0156574715886678	0.266085029579966	ENSSSCG00000002340(PSEN1);ENSSSCG00000005215(JAK2)
GO:2000378	negative regulation of reactive oxygen species metabolic process	2	30	0.0156574715886678	0.266085029579966	ENSSSCG00000008629(ROCK2);ENSSSCG00000022101(BRCA1)
GO:0040007	growth	9	612	0.0163148523116022	0.266085029579966	ENSSSCG00000004678(DUOX2);ENSSSCG00000004753(INO80);ENSSSCG00000008888(NPY1R);ENSSSCG00000015732(TFCP2L1);ENSSSCG00000016287(CHRND);ENSSSCG00000017403(STAT3);ENSSSCG00000022280(DACT3);ENSSSCG00000026852(NPPC);ENSSSCG00000029460(RND2)
GO:0043085	positive regulation of catalytic activity	11	827	0.0163494875250628	0.266085029579966	ENSSSCG00000002340(PSEN1);ENSSSCG00000005058(ATG14);ENSSSCG00000005215(JAK2);ENSSSCG00000008629(ROCK2);ENSSSCG00000008887(NAF1);ENSSSCG00000017403(STAT3);ENSSSCG00000022545(CALM3);ENSSSCG00000026152(PRKD2);ENSSSCG00000026506(RALGAPA2);ENSSSCG00000033093(RGS6);ENSSSCG00000035057(RUNDC1)
GO:0006110	regulation of glycolytic process	2	31	0.0166683707332414	0.266085029579966	ENSSSCG00000002340(PSEN1);ENSSSCG00000017403(STAT3)
GO:0043392	negative regulation of DNA binding	2	31	0.0166683707332414	0.266085029579966	ENSSSCG00000002340(PSEN1);ENSSSCG00000005215(JAK2)
GO:0051567	histone H3-K9 methylation	2	31	0.0166683707332414	0.266085029579966	ENSSSCG00000011743(MECOM);ENSSSCG00000022101(BRCA1)
GO:2000403	positive regulation of lymphocyte migration	2	31	0.0166683707332414	0.266085029579966	ENSSSCG00000036640(--);ENSSSCG00000039500(MADCAM1)
GO:0030811	regulation of nucleotide catabolic process	2	32	0.0177064130461503	0.266085029579966	ENSSSCG00000002340(PSEN1);ENSSSCG00000017403(STAT3)
GO:0032844	regulation of homeostatic process	6	325	0.0179036369143047	0.266085029579966	ENSSSCG00000004753(INO80);ENSSSCG00000008887(NAF1);ENSSSCG00000016298(INPP5D);ENSSSCG00000017403(STAT3);ENSSSCG00000022545(CALM3);ENSSSCG00000033442(HCN2)
GO:0007167	enzyme linked receptor protein signaling pathway	10	731	0.0182860750137531	0.266085029579966	ENSSSCG00000002340(PSEN1);ENSSSCG00000005215(JAK2);ENSSSCG00000011726(VEPH1);ENSSSCG00000017402(STAT5A);ENSSSCG00000017403(STAT3);ENSSSCG00000017406(STAT5B);ENSSSCG00000026152(PRKD2);ENSSSCG00000026602(PTGIR);ENSSSCG00000026852(NPPC);ENSSSCG00000040083(Shc2)
GO:0010632	regulation of epithelial cell migration	4	158	0.0185657453929591	0.266085029579966	ENSSSCG00000008629(ROCK2);ENSSSCG00000017402(STAT5A);ENSSSCG00000026152(PRKD2);ENSSSCG00000039157(CLASP1)
GO:0043471	regulation of cellular carbohydrate catabolic process	2	33	0.0187712177242526	0.266085029579966	ENSSSCG00000002340(PSEN1);ENSSSCG00000017403(STAT3)
GO:1901700	response to oxygen-containing compound	11	845	0.0188800321052257	0.266085029579966	ENSSSCG00000002340(PSEN1);ENSSSCG00000004675(DUOX1);ENSSSCG00000005215(JAK2);ENSSSCG00000008629(ROCK2);ENSSSCG00000013848(RAB8A);ENSSSCG00000017402(STAT5A);ENSSSCG00000017403(STAT3);ENSSSCG00000017406(STAT5B);ENSSSCG00000022101(BRCA1);ENSSSCG00000026602(PTGIR);ENSSSCG00000033442(HCN2)
GO:0002038	positive regulation of L-glutamate transport	1	3	0.019053274055188	0.266085029579966	ENSSSCG00000002340(PSEN1)
GO:0003419	growth plate cartilage chondrocyte proliferation	1	3	0.019053274055188	0.266085029579966	ENSSSCG00000026852(NPPC)
GO:0006419	alanyl-tRNA aminoacylation	1	3	0.019053274055188	0.266085029579966	ENSSSCG00000037979(AARSD1)
GO:0035722	interleukin-12-mediated signaling pathway	1	3	0.019053274055188	0.266085029579966	ENSSSCG00000005215(JAK2)
GO:0036015	response to interleukin-3	1	3	0.019053274055188	0.266085029579966	ENSSSCG00000005215(JAK2)
GO:0036016	cellular response to interleukin-3	1	3	0.019053274055188	0.266085029579966	ENSSSCG00000005215(JAK2)
GO:0038033	positive regulation of endothelial cell chemotaxis by VEGF-activated vascular endothelial growth factor receptor signaling pathway	1	3	0.019053274055188	0.266085029579966	ENSSSCG00000026152(PRKD2)
GO:0038157	granulocyte-macrophage colony-stimulating factor signaling pathway	1	3	0.019053274055188	0.266085029579966	ENSSSCG00000005215(JAK2)
GO:0039689	negative stranded viral RNA replication	1	3	0.019053274055188	0.266085029579966	ENSSSCG00000016300(ATG16L1)
GO:0045658	regulation of neutrophil differentiation	1	3	0.019053274055188	0.266085029579966	ENSSSCG00000016298(INPP5D)
GO:0048210	Golgi vesicle fusion to target membrane	1	3	0.019053274055188	0.266085029579966	ENSSSCG00000013848(RAB8A)
GO:0048850	hypophysis morphogenesis	1	3	0.019053274055188	0.266085029579966	ENSSSCG00000004678(DUOX2)
GO:0051343	positive regulation of cyclic-nucleotide phosphodiesterase activity	1	3	0.019053274055188	0.266085029579966	ENSSSCG00000022545(CALM3)
GO:0055059	asymmetric neuroblast division	1	3	0.019053274055188	0.266085029579966	ENSSSCG00000000567(SOX5)
GO:0060075	regulation of resting membrane potential	1	3	0.019053274055188	0.266085029579966	ENSSSCG00000002340(PSEN1)
GO:0060398	regulation of growth hormone receptor signaling pathway	1	3	0.019053274055188	0.266085029579966	ENSSSCG00000005215(JAK2)
GO:0061739	protein lipidation involved in autophagosome assembly	1	3	0.019053274055188	0.266085029579966	ENSSSCG00000016300(ATG16L1)
GO:0089700	protein kinase D signaling	1	3	0.019053274055188	0.266085029579966	ENSSSCG00000026152(PRKD2)
GO:2000634	regulation of primary miRNA processing	1	3	0.019053274055188	0.266085029579966	ENSSSCG00000017403(STAT3)
GO:2000635	negative regulation of primary miRNA processing	1	3	0.019053274055188	0.266085029579966	ENSSSCG00000017403(STAT3)
GO:2000741	positive regulation of mesenchymal stem cell differentiation	1	3	0.019053274055188	0.266085029579966	ENSSSCG00000000567(SOX5)
GO:0009725	response to hormone	7	428	0.0197902593519991	0.26952945349369	ENSSSCG00000005215(JAK2);ENSSSCG00000008629(ROCK2);ENSSSCG00000013848(RAB8A);ENSSSCG00000017402(STAT5A);ENSSSCG00000017403(STAT3);ENSSSCG00000017406(STAT5B);ENSSSCG00000022101(BRCA1)
GO:0034205	beta-amyloid formation	2	34	0.0198624076359226	0.26952945349369	ENSSSCG00000002340(PSEN1);ENSSSCG00000008629(ROCK2)
GO:0043470	regulation of carbohydrate catabolic process	2	34	0.0198624076359226	0.26952945349369	ENSSSCG00000002340(PSEN1);ENSSSCG00000017403(STAT3)
GO:0034504	protein localization to nucleus	5	244	0.0201173326178793	0.26952945349369	ENSSSCG00000002340(PSEN1);ENSSSCG00000005204(RANBP6);ENSSSCG00000005215(JAK2);ENSSSCG00000011726(VEPH1);ENSSSCG00000017403(STAT3)
GO:0001819	positive regulation of cytokine production	6	334	0.020183210596079	0.26952945349369	ENSSSCG00000002340(PSEN1);ENSSSCG00000005215(JAK2);ENSSSCG00000017403(STAT3);ENSSSCG00000022101(BRCA1);ENSSSCG00000025856(TMEM106A);ENSSSCG00000026152(PRKD2)
GO:0050727	regulation of inflammatory response	5	245	0.0204354186009642	0.26952945349369	ENSSSCG00000004676(DUOXA2);ENSSSCG00000004677(DUOXA1);ENSSSCG00000005215(JAK2);ENSSSCG00000017403(STAT3);ENSSSCG00000029763(IFI35)
GO:0035556	intracellular signal transduction	19	1820	0.0206278771753196	0.26952945349369	ENSSSCG00000002340(PSEN1);ENSSSCG00000005215(JAK2);ENSSSCG00000008629(ROCK2);ENSSSCG00000011743(MECOM);ENSSSCG00000016298(INPP5D);ENSSSCG00000017402(STAT5A);ENSSSCG00000017403(STAT3);ENSSSCG00000017406(STAT5B);ENSSSCG00000022101(BRCA1);ENSSSCG00000022545(CALM3);ENSSSCG00000025856(TMEM106A);ENSSSCG00000026152(PRKD2);ENSSSCG00000026506(RALGAPA2);ENSSSCG00000029460(RND2);ENSSSCG00000029763(IFI35);EN…
GO:0010259	multicellular organism aging	2	35	0.0209796092904614	0.26952945349369	ENSSSCG00000015732(TFCP2L1);ENSSSCG00000016298(INPP5D)
GO:0042446	hormone biosynthetic process	2	35	0.0209796092904614	0.26952945349369	ENSSSCG00000004675(DUOX1);ENSSSCG00000004678(DUOX2)
GO:0061756	leukocyte adhesion to vascular endothelial cell	2	35	0.0209796092904614	0.26952945349369	ENSSSCG00000036640(--);ENSSSCG00000039500(MADCAM1)
GO:2000273	positive regulation of receptor activity	2	35	0.0209796092904614	0.26952945349369	ENSSSCG00000005215(JAK2);ENSSSCG00000022545(CALM3)
GO:0000280	nuclear division	6	337	0.0209851414766457	0.26952945349369	ENSSSCG00000002378(MLH3);ENSSSCG00000004680(TERB2);ENSSSCG00000004753(INO80);ENSSSCG00000022177(DIS3L2);ENSSSCG00000033830(CCDC8);ENSSSCG00000039157(CLASP1)
GO:0050852	T cell receptor signaling pathway	3	93	0.0217143292265243	0.26952945349369	ENSSSCG00000002340(PSEN1);ENSSSCG00000002377(EIF2B2);ENSSSCG00000026152(PRKD2)
GO:0007268	synaptic transmission	7	437	0.0218887292612993	0.26952945349369	ENSSSCG00000002340(PSEN1);ENSSSCG00000008889(NPY5R);ENSSSCG00000013852(OR10H1);ENSSSCG00000016287(CHRND);ENSSSCG00000016288(CHRNG);ENSSSCG00000036434(TPGS1);ENSSSCG00000038312(OR10H4)
GO:1901701	cellular response to oxygen-containing compound	9	645	0.0221185156358393	0.26952945349369	ENSSSCG00000002340(PSEN1);ENSSSCG00000005215(JAK2);ENSSSCG00000008629(ROCK2);ENSSSCG00000013848(RAB8A);ENSSSCG00000017402(STAT5A);ENSSSCG00000017403(STAT3);ENSSSCG00000017406(STAT5B);ENSSSCG00000022101(BRCA1);ENSSSCG00000033442(HCN2)
GO:0046209	nitric oxide metabolic process	2	36	0.0221224528077426	0.26952945349369	ENSSSCG00000008629(ROCK2);ENSSSCG00000025856(TMEM106A)
GO:0051591	response to cAMP	2	36	0.0221224528077426	0.26952945349369	ENSSSCG00000004675(DUOX1);ENSSSCG00000033442(HCN2)
GO:0099537	trans-synaptic signaling	7	439	0.0223753293498978	0.26952945349369	ENSSSCG00000002340(PSEN1);ENSSSCG00000008889(NPY5R);ENSSSCG00000013852(OR10H1);ENSSSCG00000016287(CHRND);ENSSSCG00000016288(CHRNG);ENSSSCG00000036434(TPGS1);ENSSSCG00000038312(OR10H4)
GO:0043536	positive regulation of blood vessel endothelial cell migration	2	37	0.0232905718880905	0.26952945349369	ENSSSCG00000017402(STAT5A);ENSSSCG00000026152(PRKD2)
GO:1902041	regulation of extrinsic apoptotic signaling pathway via death domain receptors	2	37	0.0232905718880905	0.26952945349369	ENSSSCG00000016030(ZSWIM2);ENSSSCG00000022101(BRCA1)
GO:2001252	positive regulation of chromosome organization	4	170	0.0235581901066589	0.26952945349369	ENSSSCG00000004753(INO80);ENSSSCG00000008887(NAF1);ENSSSCG00000022101(BRCA1);ENSSSCG00000026152(PRKD2)
GO:0030218	erythrocyte differentiation	3	96	0.0235852705496896	0.26952945349369	ENSSSCG00000005215(JAK2);ENSSSCG00000016298(INPP5D);ENSSSCG00000017403(STAT3)
GO:0048583	regulation of response to stimulus	27	2906	0.0238175066098167	0.26952945349369	ENSSSCG00000002340(PSEN1);ENSSSCG00000002377(EIF2B2);ENSSSCG00000004675(DUOX1);ENSSSCG00000004676(DUOXA2);ENSSSCG00000004677(DUOXA1);ENSSSCG00000004753(INO80);ENSSSCG00000005058(ATG14);ENSSSCG00000005215(JAK2);ENSSSCG00000011726(VEPH1);ENSSSCG00000011743(MECOM);ENSSSCG00000016030(ZSWIM2);ENSSSCG00000016290(EFHD1);ENSSSCG00000016298(INPP5D);ENSSSCG00000017403(STAT3);ENSSSCG00000022101(BRCA1);ENSSS…
GO:0099536	synaptic signaling	7	445	0.0238802471631618	0.26952945349369	ENSSSCG00000002340(PSEN1);ENSSSCG00000008889(NPY5R);ENSSSCG00000013852(OR10H1);ENSSSCG00000016287(CHRND);ENSSSCG00000016288(CHRNG);ENSSSCG00000036434(TPGS1);ENSSSCG00000038312(OR10H4)
GO:1902475	L-alpha-amino acid transmembrane transport	2	38	0.0244836037823904	0.26952945349369	ENSSSCG00000002340(PSEN1);ENSSSCG00000003105(SLC1A5)
GO:2001057	reactive nitrogen species metabolic process	2	38	0.0244836037823904	0.26952945349369	ENSSSCG00000008629(ROCK2);ENSSSCG00000025856(TMEM106A)
GO:0080134	regulation of response to stress	13	1112	0.0245011692820345	0.26952945349369	ENSSSCG00000004675(DUOX1);ENSSSCG00000004676(DUOXA2);ENSSSCG00000004677(DUOXA1);ENSSSCG00000004753(INO80);ENSSSCG00000005058(ATG14);ENSSSCG00000005215(JAK2);ENSSSCG00000011743(MECOM);ENSSSCG00000016290(EFHD1);ENSSSCG00000017403(STAT3);ENSSSCG00000022101(BRCA1);ENSSSCG00000029763(IFI35);ENSSSCG00000030211(NBR1);ENSSSCG00000039157(CLASP1)
GO:0046942	carboxylic acid transport	5	257	0.0245120799741525	0.26952945349369	ENSSSCG00000000585(SLCO1C1);ENSSSCG00000002340(PSEN1);ENSSSCG00000003105(SLC1A5);ENSSSCG00000011641(SLCO2A1);ENSSSCG00000021998(SLCO1B3)
GO:0015849	organic acid transport	5	258	0.0248737740601196	0.26952945349369	ENSSSCG00000000585(SLCO1C1);ENSSSCG00000002340(PSEN1);ENSSSCG00000003105(SLC1A5);ENSSSCG00000011641(SLCO2A1);ENSSSCG00000021998(SLCO1B3)
GO:0001578	microtubule bundle formation	3	98	0.0248797587095997	0.26952945349369	ENSSSCG00000036434(TPGS1);ENSSSCG00000039157(CLASP1);ENSSSCG00000039469(DNAL1)
GO:0002036	regulation of L-glutamate transport	1	4	0.0253241663671637	0.26952945349369	ENSSSCG00000002340(PSEN1)
GO:0006501	C-terminal protein lipidation	1	4	0.0253241663671637	0.26952945349369	ENSSSCG00000016300(ATG16L1)
GO:0019405	alditol catabolic process	1	4	0.0253241663671637	0.26952945349369	ENSSSCG00000004679(SORD)
GO:0034398	telomere tethering at nuclear periphery	1	4	0.0253241663671637	0.26952945349369	ENSSSCG00000004680(TERB2)
GO:0035166	post-embryonic hemopoiesis	1	4	0.0253241663671637	0.26952945349369	ENSSSCG00000005215(JAK2)
GO:0044034	multi-organism biosynthetic process	1	4	0.0253241663671637	0.26952945349369	ENSSSCG00000016300(ATG16L1)
GO:0044821	meiotic telomere tethering at nuclear periphery	1	4	0.0253241663671637	0.26952945349369	ENSSSCG00000004680(TERB2)
GO:0045764	positive regulation of cellular amino acid metabolic process	1	4	0.0253241663671637	0.26952945349369	ENSSSCG00000000585(SLCO1C1)
GO:0048852	diencephalon morphogenesis	1	4	0.0253241663671637	0.26952945349369	ENSSSCG00000004678(DUOX2)
GO:0051342	regulation of cyclic-nucleotide phosphodiesterase activity	1	4	0.0253241663671637	0.26952945349369	ENSSSCG00000022545(CALM3)
GO:0051572	negative regulation of histone H3-K4 methylation	1	4	0.0253241663671637	0.26952945349369	ENSSSCG00000022101(BRCA1)
GO:0060316	positive regulation of ryanodine-sensitive calcium-release channel activity	1	4	0.0253241663671637	0.26952945349369	ENSSSCG00000022545(CALM3)
GO:0070197	meiotic attachment of telomere to nuclear envelope	1	4	0.0253241663671637	0.26952945349369	ENSSSCG00000004680(TERB2)
GO:0070305	response to cGMP	1	4	0.0253241663671637	0.26952945349369	ENSSSCG00000033442(HCN2)
GO:0071321	cellular response to cGMP	1	4	0.0253241663671637	0.26952945349369	ENSSSCG00000033442(HCN2)
GO:0071349	cellular response to interleukin-12	1	4	0.0253241663671637	0.26952945349369	ENSSSCG00000005215(JAK2)
GO:0090669	telomerase RNA stabilization	1	4	0.0253241663671637	0.26952945349369	ENSSSCG00000008887(NAF1)
GO:1900069	regulation of cellular hyperosmotic salinity response	1	4	0.0253241663671637	0.26952945349369	ENSSSCG00000016290(EFHD1)
GO:1901000	regulation of response to salt stress	1	4	0.0253241663671637	0.26952945349369	ENSSSCG00000016290(EFHD1)
GO:1903347	negative regulation of bicellular tight junction assembly	1	4	0.0253241663671637	0.26952945349369	ENSSSCG00000008629(ROCK2)
GO:1904259	regulation of basement membrane assembly involved in embryonic body morphogenesis	1	4	0.0253241663671637	0.26952945349369	ENSSSCG00000039157(CLASP1)
GO:1904261	positive regulation of basement membrane assembly involved in embryonic body morphogenesis	1	4	0.0253241663671637	0.26952945349369	ENSSSCG00000039157(CLASP1)
GO:1990535	neuron projection maintenance	1	4	0.0253241663671637	0.26952945349369	ENSSSCG00000002340(PSEN1)
GO:2001197	basement membrane assembly involved in embryonic body morphogenesis	1	4	0.0253241663671637	0.26952945349369	ENSSSCG00000039157(CLASP1)
GO:0045646	regulation of erythrocyte differentiation	2	39	0.0257011892624284	0.272342426570294	ENSSSCG00000016298(INPP5D);ENSSSCG00000017403(STAT3)
GO:0044724	single-organism carbohydrate catabolic process	3	101	0.026892218877275	0.28179316788296	ENSSSCG00000002340(PSEN1);ENSSSCG00000004679(SORD);ENSSSCG00000017403(STAT3)
GO:0034113	heterotypic cell-cell adhesion	2	40	0.0269429725914585	0.28179316788296	ENSSSCG00000036640(--);ENSSSCG00000039500(MADCAM1)
GO:0051196	regulation of coenzyme metabolic process	2	40	0.0269429725914585	0.28179316788296	ENSSSCG00000002340(PSEN1);ENSSSCG00000017403(STAT3)
GO:0007166	cell surface receptor signaling pathway	20	2004	0.0271930368363298	0.283065496287461	ENSSSCG00000002340(PSEN1);ENSSSCG00000002377(EIF2B2);ENSSSCG00000004675(DUOX1);ENSSSCG00000005215(JAK2);ENSSSCG00000011726(VEPH1);ENSSSCG00000013788(ADGRE2);ENSSSCG00000016030(ZSWIM2);ENSSSCG00000016287(CHRND);ENSSSCG00000016288(CHRNG);ENSSSCG00000017402(STAT5A);ENSSSCG00000017403(STAT3);ENSSSCG00000017406(STAT5B);ENSSSCG00000022101(BRCA1);ENSSSCG00000022280(DACT3);ENSSSCG00000026152(PRKD2);ENSSS…
GO:0048545	response to steroid hormone	4	178	0.0272989489383189	0.283065496287461	ENSSSCG00000005215(JAK2);ENSSSCG00000008629(ROCK2);ENSSSCG00000017403(STAT3);ENSSSCG00000022101(BRCA1)
GO:0034101	erythrocyte homeostasis	3	102	0.0275818762917082	0.284776979148577	ENSSSCG00000005215(JAK2);ENSSSCG00000016298(INPP5D);ENSSSCG00000017403(STAT3)
GO:0050435	beta-amyloid metabolic process	2	41	0.0282086014949971	0.288779581406411	ENSSSCG00000002340(PSEN1);ENSSSCG00000008629(ROCK2)
GO:1901655	cellular response to ketone	2	41	0.0282086014949971	0.288779581406411	ENSSSCG00000005215(JAK2);ENSSSCG00000008629(ROCK2)
GO:0022603	regulation of anatomical structure morphogenesis	10	790	0.029346755661956	0.294354407133241	ENSSSCG00000002340(PSEN1);ENSSSCG00000004012(THBS2);ENSSSCG00000008629(ROCK2);ENSSSCG00000017403(STAT3);ENSSSCG00000022101(BRCA1);ENSSSCG00000022280(DACT3);ENSSSCG00000024059(VAT1);ENSSSCG00000026152(PRKD2);ENSSSCG00000029460(RND2);ENSSSCG00000039157(CLASP1)
GO:0032757	positive regulation of interleukin-8 production	2	42	0.0294977271318416	0.294354407133241	ENSSSCG00000017403(STAT3);ENSSSCG00000026152(PRKD2)
GO:0042987	amyloid precursor protein catabolic process	2	42	0.0294977271318416	0.294354407133241	ENSSSCG00000002340(PSEN1);ENSSSCG00000008629(ROCK2)
GO:0043666	regulation of phosphoprotein phosphatase activity	2	42	0.0294977271318416	0.294354407133241	ENSSSCG00000008629(ROCK2);ENSSSCG00000022545(CALM3)
GO:0016052	carbohydrate catabolic process	3	105	0.029707242278549	0.294354407133241	ENSSSCG00000002340(PSEN1);ENSSSCG00000004679(SORD);ENSSSCG00000017403(STAT3)
GO:0010469	regulation of receptor activity	3	106	0.0304344599169327	0.294354407133241	ENSSSCG00000002340(PSEN1);ENSSSCG00000005215(JAK2);ENSSSCG00000022545(CALM3)
GO:2000145	regulation of cell motility	9	683	0.0305002239988276	0.294354407133241	ENSSSCG00000004675(DUOX1);ENSSSCG00000004676(DUOXA2);ENSSSCG00000008629(ROCK2);ENSSSCG00000017402(STAT5A);ENSSSCG00000017403(STAT3);ENSSSCG00000026152(PRKD2);ENSSSCG00000036640(--);ENSSSCG00000039157(CLASP1);ENSSSCG00000039500(MADCAM1)
GO:0071345	cellular response to cytokine stimulus	8	575	0.0307754569992688	0.294354407133241	ENSSSCG00000004675(DUOX1);ENSSSCG00000005215(JAK2);ENSSSCG00000017402(STAT5A);ENSSSCG00000017403(STAT3);ENSSSCG00000017406(STAT5B);ENSSSCG00000022101(BRCA1);ENSSSCG00000026829(MYNN);ENSSSCG00000039640(CDC34)
GO:0051193	regulation of cofactor metabolic process	2	43	0.0308100040653124	0.294354407133241	ENSSSCG00000002340(PSEN1);ENSSSCG00000017403(STAT3)
GO:0061647	histone H3-K9 modification	2	43	0.0308100040653124	0.294354407133241	ENSSSCG00000011743(MECOM);ENSSSCG00000022101(BRCA1)
GO:0006868	glutamine transport	1	5	0.0315553772547639	0.294354407133241	ENSSSCG00000003105(SLC1A5)
GO:0010387	COP9 signalosome assembly	1	5	0.0315553772547639	0.294354407133241	ENSSSCG00000033334(COPS7B)
GO:0035509	negative regulation of myosin-light-chain-phosphatase activity	1	5	0.0315553772547639	0.294354407133241	ENSSSCG00000008629(ROCK2)
GO:0038089	positive regulation of cell migration by vascular endothelial growth factor signaling pathway	1	5	0.0315553772547639	0.294354407133241	ENSSSCG00000026152(PRKD2)
GO:0045743	positive regulation of fibroblast growth factor receptor signaling pathway	1	5	0.0315553772547639	0.294354407133241	ENSSSCG00000026152(PRKD2)
GO:0071394	cellular response to testosterone stimulus	1	5	0.0315553772547639	0.294354407133241	ENSSSCG00000008629(ROCK2)
GO:0071475	cellular hyperosmotic salinity response	1	5	0.0315553772547639	0.294354407133241	ENSSSCG00000016290(EFHD1)
GO:0071680	response to indole-3-methanol	1	5	0.0315553772547639	0.294354407133241	ENSSSCG00000022101(BRCA1)
GO:0071681	cellular response to indole-3-methanol	1	5	0.0315553772547639	0.294354407133241	ENSSSCG00000022101(BRCA1)
GO:0097240	chromosome attachment to the nuclear envelope	1	5	0.0315553772547639	0.294354407133241	ENSSSCG00000004680(TERB2)
GO:1901727	positive regulation of histone deacetylase activity	1	5	0.0315553772547639	0.294354407133241	ENSSSCG00000026152(PRKD2)
GO:1901842	negative regulation of high voltage-gated calcium channel activity	1	5	0.0315553772547639	0.294354407133241	ENSSSCG00000022545(CALM3)
GO:1903689	regulation of wound healing, spreading of epidermal cells	1	5	0.0315553772547639	0.294354407133241	ENSSSCG00000039157(CLASP1)
GO:0046822	regulation of nucleocytoplasmic transport	3	108	0.0319169632702659	0.296582243311394	ENSSSCG00000002340(PSEN1);ENSSSCG00000005215(JAK2);ENSSSCG00000011726(VEPH1)
GO:0048708	astrocyte differentiation	2	44	0.0321450902347162	0.297557616885342	ENSSSCG00000002340(PSEN1);ENSSSCG00000017403(STAT3)
GO:1903533	regulation of protein targeting	3	109	0.0326722201955585	0.301282763330036	ENSSSCG00000002340(PSEN1);ENSSSCG00000005215(JAK2);ENSSSCG00000011726(VEPH1)
GO:0051054	positive regulation of DNA metabolic process	4	189	0.0329932885903205	0.302980488608248	ENSSSCG00000004753(INO80);ENSSSCG00000008887(NAF1);ENSSSCG00000022101(BRCA1);ENSSSCG00000026152(PRKD2)
GO:0006970	response to osmotic stress	2	45	0.0335026469270289	0.302980488608248	ENSSSCG00000011708(TSC22D2);ENSSSCG00000016290(EFHD1)
GO:0042307	positive regulation of protein import into nucleus	2	45	0.0335026469270289	0.302980488608248	ENSSSCG00000002340(PSEN1);ENSSSCG00000005215(JAK2)
GO:0006913	nucleocytoplasmic transport	5	280	0.0337149604060521	0.302980488608248	ENSSSCG00000002340(PSEN1);ENSSSCG00000005204(RANBP6);ENSSSCG00000005215(JAK2);ENSSSCG00000011726(VEPH1);ENSSSCG00000017403(STAT3)
GO:0007059	chromosome segregation	5	280	0.0337149604060521	0.302980488608248	ENSSSCG00000002378(MLH3);ENSSSCG00000004680(TERB2);ENSSSCG00000004753(INO80);ENSSSCG00000022101(BRCA1);ENSSSCG00000022177(DIS3L2)
GO:0051169	nuclear transport	5	280	0.0337149604060521	0.302980488608248	ENSSSCG00000002340(PSEN1);ENSSSCG00000005204(RANBP6);ENSSSCG00000005215(JAK2);ENSSSCG00000011726(VEPH1);ENSSSCG00000017403(STAT3)
GO:0048285	organelle fission	6	378	0.0341850646249086	0.302980488608248	ENSSSCG00000002378(MLH3);ENSSSCG00000004680(TERB2);ENSSSCG00000004753(INO80);ENSSSCG00000022177(DIS3L2);ENSSSCG00000033830(CCDC8);ENSSSCG00000039157(CLASP1)
GO:0061041	regulation of wound healing	3	111	0.0342106649752187	0.302980488608248	ENSSSCG00000004675(DUOX1);ENSSSCG00000005215(JAK2);ENSSSCG00000039157(CLASP1)
GO:0001938	positive regulation of endothelial cell proliferation	2	46	0.0348823387487974	0.302980488608248	ENSSSCG00000017402(STAT5A);ENSSSCG00000026152(PRKD2)
GO:0007129	synapsis	2	46	0.0348823387487974	0.302980488608248	ENSSSCG00000002378(MLH3);ENSSSCG00000004680(TERB2)
GO:0045766	positive regulation of angiogenesis	3	112	0.0349938180408952	0.302980488608248	ENSSSCG00000017403(STAT3);ENSSSCG00000022101(BRCA1);ENSSSCG00000026152(PRKD2)
GO:0007187	G-protein coupled receptor signaling pathway, coupled to cyclic nucleotide second messenger	4	193	0.0352238696245669	0.302980488608248	ENSSSCG00000013788(ADGRE2);ENSSSCG00000013852(OR10H1);ENSSSCG00000026602(PTGIR);ENSSSCG00000038312(OR10H4)
GO:1902580	single-organism cellular localization	11	933	0.0356310396440599	0.302980488608248	ENSSSCG00000002340(PSEN1);ENSSSCG00000004680(TERB2);ENSSSCG00000005204(RANBP6);ENSSSCG00000005215(JAK2);ENSSSCG00000008629(ROCK2);ENSSSCG00000011726(VEPH1);ENSSSCG00000013848(RAB8A);ENSSSCG00000015711(DPP10);ENSSSCG00000017403(STAT3);ENSSSCG00000039157(CLASP1);ENSSSCG00000039500(MADCAM1)
GO:0006801	superoxide metabolic process	2	47	0.0362838335982574	0.302980488608248	ENSSSCG00000004676(DUOXA2);ENSSSCG00000004678(DUOX2)
GO:1904591	positive regulation of protein import	2	47	0.0362838335982574	0.302980488608248	ENSSSCG00000002340(PSEN1);ENSSSCG00000005215(JAK2)
GO:1903651	positive regulation of cytoplasmic transport	3	114	0.0365878913625018	0.302980488608248	ENSSSCG00000002340(PSEN1);ENSSSCG00000005215(JAK2);ENSSSCG00000022545(CALM3)
GO:1901615	organic hydroxy compound metabolic process	6	386	0.0372718212310997	0.302980488608248	ENSSSCG00000000585(SLCO1C1);ENSSSCG00000004675(DUOX1);ENSSSCG00000004676(DUOXA2);ENSSSCG00000004677(DUOXA1);ENSSSCG00000004678(DUOX2);ENSSSCG00000004679(SORD)
GO:0051240	positive regulation of multicellular organismal process	13	1182	0.0376354615547637	0.302980488608248	ENSSSCG00000000567(SOX5);ENSSSCG00000002340(PSEN1);ENSSSCG00000004677(DUOXA1);ENSSSCG00000005215(JAK2);ENSSSCG00000008629(ROCK2);ENSSSCG00000016298(INPP5D);ENSSSCG00000017402(STAT5A);ENSSSCG00000017403(STAT3);ENSSSCG00000022101(BRCA1);ENSSSCG00000025856(TMEM106A);ENSSSCG00000026152(PRKD2);ENSSSCG00000029460(RND2);ENSSSCG00000039157(CLASP1)
GO:0006450	regulation of translational fidelity	1	6	0.0377471552446534	0.302980488608248	ENSSSCG00000037979(AARSD1)
GO:0010571	positive regulation of nuclear cell cycle DNA replication	1	6	0.0377471552446534	0.302980488608248	ENSSSCG00000004753(INO80)
GO:0015871	choline transport	1	6	0.0377471552446534	0.302980488608248	ENSSSCG00000002340(PSEN1)
GO:0016240	autophagosome docking	1	6	0.0377471552446534	0.302980488608248	ENSSSCG00000005058(ATG14)
GO:0030223	neutrophil differentiation	1	6	0.0377471552446534	0.302980488608248	ENSSSCG00000016298(INPP5D)
GO:0032352	positive regulation of hormone metabolic process	1	6	0.0377471552446534	0.302980488608248	ENSSSCG00000000585(SLCO1C1)
GO:0032819	positive regulation of natural killer cell proliferation	1	6	0.0377471552446534	0.302980488608248	ENSSSCG00000005215(JAK2)
GO:0042538	hyperosmotic salinity response	1	6	0.0377471552446534	0.302980488608248	ENSSSCG00000016290(EFHD1)
GO:0045019	negative regulation of nitric oxide biosynthetic process	1	6	0.0377471552446534	0.302980488608248	ENSSSCG00000008629(ROCK2)
GO:0048630	skeletal muscle tissue growth	1	6	0.0377471552446534	0.302980488608248	ENSSSCG00000016287(CHRND)
GO:0051142	positive regulation of NK T cell proliferation	1	6	0.0377471552446534	0.302980488608248	ENSSSCG00000005215(JAK2)
GO:0051957	positive regulation of amino acid transport	1	6	0.0377471552446534	0.302980488608248	ENSSSCG00000002340(PSEN1)
GO:0070671	response to interleukin-12	1	6	0.0377471552446534	0.302980488608248	ENSSSCG00000005215(JAK2)
GO:0090240	positive regulation of histone H4 acetylation	1	6	0.0377471552446534	0.302980488608248	ENSSSCG00000022101(BRCA1)
GO:0098722	asymmetric stem cell division	1	6	0.0377471552446534	0.302980488608248	ENSSSCG00000000567(SOX5)
GO:1901725	regulation of histone deacetylase activity	1	6	0.0377471552446534	0.302980488608248	ENSSSCG00000026152(PRKD2)
GO:1902961	positive regulation of aspartic-type endopeptidase activity involved in amyloid precursor protein catabolic process	1	6	0.0377471552446534	0.302980488608248	ENSSSCG00000008629(ROCK2)
GO:1904406	negative regulation of nitric oxide metabolic process	1	6	0.0377471552446534	0.302980488608248	ENSSSCG00000008629(ROCK2)
GO:1904683	regulation of metalloendopeptidase activity	1	6	0.0377471552446534	0.302980488608248	ENSSSCG00000017403(STAT3)
GO:2000618	regulation of histone H4-K16 acetylation	1	6	0.0377471552446534	0.302980488608248	ENSSSCG00000022101(BRCA1)
GO:2001269	positive regulation of cysteine-type endopeptidase activity involved in apoptotic signaling pathway	1	6	0.0377471552446534	0.302980488608248	ENSSSCG00000005215(JAK2)
GO:0010950	positive regulation of endopeptidase activity	3	116	0.0382188511979428	0.30373929109944	ENSSSCG00000005215(JAK2);ENSSSCG00000008629(ROCK2);ENSSSCG00000017403(STAT3)
GO:0031023	microtubule organizing center organization	3	116	0.0382188511979428	0.30373929109944	ENSSSCG00000008629(ROCK2);ENSSSCG00000022101(BRCA1);ENSSSCG00000039157(CLASP1)
GO:0044106	cellular amine metabolic process	3	116	0.0382188511979428	0.30373929109944	ENSSSCG00000000585(SLCO1C1);ENSSSCG00000004676(DUOXA2);ENSSSCG00000004677(DUOXA1)
GO:0007568	aging	3	117	0.0390481090188093	0.306536963966932	ENSSSCG00000002340(PSEN1);ENSSSCG00000015732(TFCP2L1);ENSSSCG00000016298(INPP5D)
GO:2000573	positive regulation of DNA biosynthetic process	2	49	0.0391509202658525	0.306536963966932	ENSSSCG00000008887(NAF1);ENSSSCG00000026152(PRKD2)
GO:2000737	negative regulation of stem cell differentiation	2	49	0.0391509202658525	0.306536963966932	ENSSSCG00000017403(STAT3);ENSSSCG00000022280(DACT3)
GO:0010594	regulation of endothelial cell migration	3	118	0.0398865212614091	0.306536963966932	ENSSSCG00000008629(ROCK2);ENSSSCG00000017402(STAT5A);ENSSSCG00000026152(PRKD2)
GO:0006950	response to stress	24	2630	0.040459160899829	0.306536963966932	ENSSSCG00000002337(ZFYVE1);ENSSSCG00000002340(PSEN1);ENSSSCG00000002378(MLH3);ENSSSCG00000003101(HIF3A);ENSSSCG00000004675(DUOX1);ENSSSCG00000004676(DUOXA2);ENSSSCG00000004677(DUOXA1);ENSSSCG00000004678(DUOX2);ENSSSCG00000004753(INO80);ENSSSCG00000005058(ATG14);ENSSSCG00000005215(JAK2);ENSSSCG00000011708(TSC22D2);ENSSSCG00000011743(MECOM);ENSSSCG00000016290(EFHD1);ENSSSCG00000016300(ATG16L1);ENSS…
GO:0030865	cortical cytoskeleton organization	2	50	0.0406158640909681	0.306536963966932	ENSSSCG00000008629(ROCK2);ENSSSCG00000029460(RND2)
GO:0002684	positive regulation of immune system process	9	721	0.0409021180599322	0.306536963966932	ENSSSCG00000002340(PSEN1);ENSSSCG00000002377(EIF2B2);ENSSSCG00000005215(JAK2);ENSSSCG00000016298(INPP5D);ENSSSCG00000017403(STAT3);ENSSSCG00000026152(PRKD2);ENSSSCG00000029763(IFI35);ENSSSCG00000036640(--);ENSSSCG00000039500(MADCAM1)
GO:0002262	myeloid cell homeostasis	3	120	0.0415907113517477	0.306536963966932	ENSSSCG00000005215(JAK2);ENSSSCG00000016298(INPP5D);ENSSSCG00000017403(STAT3)
GO:1904018	positive regulation of vasculature development	3	120	0.0415907113517477	0.306536963966932	ENSSSCG00000017403(STAT3);ENSSSCG00000022101(BRCA1);ENSSSCG00000026152(PRKD2)
GO:0010324	membrane invagination	2	51	0.0421013149034642	0.306536963966932	ENSSSCG00000016033(GULP1);ENSSSCG00000016300(ATG16L1)
GO:0043627	response to estrogen	2	51	0.0421013149034642	0.306536963966932	ENSSSCG00000017403(STAT3);ENSSSCG00000022101(BRCA1)
GO:2000401	regulation of lymphocyte migration	2	51	0.0421013149034642	0.306536963966932	ENSSSCG00000036640(--);ENSSSCG00000039500(MADCAM1)
GO:0009308	amine metabolic process	3	121	0.042456438293426	0.306536963966932	ENSSSCG00000000585(SLCO1C1);ENSSSCG00000004676(DUOXA2);ENSSSCG00000004677(DUOXA1)
GO:0009636	response to toxic substance	3	122	0.0433312178766937	0.306536963966932	ENSSSCG00000004675(DUOX1);ENSSSCG00000004678(DUOX2);ENSSSCG00000005215(JAK2)
GO:0042982	amyloid precursor protein metabolic process	2	52	0.0436069566492656	0.306536963966932	ENSSSCG00000002340(PSEN1);ENSSSCG00000008629(ROCK2)
GO:0001817	regulation of cytokine production	7	507	0.0436764017738817	0.306536963966932	ENSSSCG00000002340(PSEN1);ENSSSCG00000005215(JAK2);ENSSSCG00000016298(INPP5D);ENSSSCG00000017403(STAT3);ENSSSCG00000022101(BRCA1);ENSSSCG00000025856(TMEM106A);ENSSSCG00000026152(PRKD2)
GO:0007168	receptor guanylyl cyclase signaling pathway	1	7	0.0438997473230788	0.306536963966932	ENSSSCG00000026852(NPPC)
GO:0010172	embryonic body morphogenesis	1	7	0.0438997473230788	0.306536963966932	ENSSSCG00000039157(CLASP1)
GO:0010637	negative regulation of mitochondrial fusion	1	7	0.0438997473230788	0.306536963966932	ENSSSCG00000024059(VAT1)
GO:0016237	lysosomal microautophagy	1	7	0.0438997473230788	0.306536963966932	ENSSSCG00000016300(ATG16L1)
GO:0030853	negative regulation of granulocyte differentiation	1	7	0.0438997473230788	0.306536963966932	ENSSSCG00000016298(INPP5D)
GO:0032817	regulation of natural killer cell proliferation	1	7	0.0438997473230788	0.306536963966932	ENSSSCG00000005215(JAK2)
GO:0033210	leptin-mediated signaling pathway	1	7	0.0438997473230788	0.306536963966932	ENSSSCG00000017403(STAT3)
GO:0033574	response to testosterone	1	7	0.0438997473230788	0.306536963966932	ENSSSCG00000008629(ROCK2)
GO:0035507	regulation of myosin-light-chain-phosphatase activity	1	7	0.0438997473230788	0.306536963966932	ENSSSCG00000008629(ROCK2)
GO:0045656	negative regulation of monocyte differentiation	1	7	0.0438997473230788	0.306536963966932	ENSSSCG00000016298(INPP5D)
GO:0048143	astrocyte activation	1	7	0.0438997473230788	0.306536963966932	ENSSSCG00000002340(PSEN1)
GO:0051140	regulation of NK T cell proliferation	1	7	0.0438997473230788	0.306536963966932	ENSSSCG00000005215(JAK2)
GO:0051770	positive regulation of nitric-oxide synthase biosynthetic process	1	7	0.0438997473230788	0.306536963966932	ENSSSCG00000005215(JAK2)
GO:0060392	negative regulation of SMAD protein import into nucleus	1	7	0.0438997473230788	0.306536963966932	ENSSSCG00000011726(VEPH1)
GO:0085020	protein K6-linked ubiquitination	1	7	0.0438997473230788	0.306536963966932	ENSSSCG00000022101(BRCA1)
GO:0089711	L-glutamate transmembrane transport	1	7	0.0438997473230788	0.306536963966932	ENSSSCG00000002340(PSEN1)
GO:0090045	positive regulation of deacetylase activity	1	7	0.0438997473230788	0.306536963966932	ENSSSCG00000026152(PRKD2)
GO:0090091	positive regulation of extracellular matrix disassembly	1	7	0.0438997473230788	0.306536963966932	ENSSSCG00000039157(CLASP1)
GO:0098712	L-glutamate import across plasma membrane	1	7	0.0438997473230788	0.306536963966932	ENSSSCG00000002340(PSEN1)
GO:1901731	positive regulation of platelet aggregation	1	7	0.0438997473230788	0.306536963966932	ENSSSCG00000005215(JAK2)
GO:1901841	regulation of high voltage-gated calcium channel activity	1	7	0.0438997473230788	0.306536963966932	ENSSSCG00000022545(CALM3)
GO:1902965	regulation of protein localization to early endosome	1	7	0.0438997473230788	0.306536963966932	ENSSSCG00000008629(ROCK2)
GO:1902966	positive regulation of protein localization to early endosome	1	7	0.0438997473230788	0.306536963966932	ENSSSCG00000008629(ROCK2)
GO:1904796	regulation of core promoter binding	1	7	0.0438997473230788	0.306536963966932	ENSSSCG00000002340(PSEN1)
GO:2000739	regulation of mesenchymal stem cell differentiation	1	7	0.0438997473230788	0.306536963966932	ENSSSCG00000000567(SOX5)
GO:2001223	negative regulation of neuron migration	1	7	0.0438997473230788	0.306536963966932	ENSSSCG00000017403(STAT3)
GO:0015718	monocarboxylic acid transport	3	123	0.0442150226441001	0.307848687919729	ENSSSCG00000000585(SLCO1C1);ENSSSCG00000011641(SLCO2A1);ENSSSCG00000021998(SLCO1B3)
GO:0000226	microtubule cytoskeleton organization	7	510	0.0448420893728647	0.309826594491982	ENSSSCG00000004753(INO80);ENSSSCG00000008629(ROCK2);ENSSSCG00000022101(BRCA1);ENSSSCG00000033830(CCDC8);ENSSSCG00000036434(TPGS1);ENSSSCG00000039157(CLASP1);ENSSSCG00000039469(DNAL1)
GO:0022406	membrane docking	2	53	0.0451324764031568	0.309826594491982	ENSSSCG00000005058(ATG14);ENSSSCG00000013848(RAB8A)
GO:0045123	cellular extravasation	2	53	0.0451324764031568	0.309826594491982	ENSSSCG00000036640(--);ENSSSCG00000039500(MADCAM1)
GO:0001816	cytokine production	7	512	0.0456303315699895	0.309826594491982	ENSSSCG00000002340(PSEN1);ENSSSCG00000005215(JAK2);ENSSSCG00000016298(INPP5D);ENSSSCG00000017403(STAT3);ENSSSCG00000022101(BRCA1);ENSSSCG00000025856(TMEM106A);ENSSSCG00000026152(PRKD2)
GO:0070925	organelle assembly	7	512	0.0456303315699895	0.309826594491982	ENSSSCG00000002340(PSEN1);ENSSSCG00000004753(INO80);ENSSSCG00000005058(ATG14);ENSSSCG00000016300(ATG16L1);ENSSSCG00000036434(TPGS1);ENSSSCG00000039157(CLASP1);ENSSSCG00000039469(DNAL1)
GO:0051270	regulation of cellular component movement	9	737	0.0459304914177275	0.309826594491982	ENSSSCG00000004675(DUOX1);ENSSSCG00000004676(DUOXA2);ENSSSCG00000008629(ROCK2);ENSSSCG00000017402(STAT5A);ENSSSCG00000017403(STAT3);ENSSSCG00000026152(PRKD2);ENSSSCG00000036640(--);ENSSSCG00000039157(CLASP1);ENSSSCG00000039500(MADCAM1)
GO:0010952	positive regulation of peptidase activity	3	125	0.0460095940485321	0.309826594491982	ENSSSCG00000005215(JAK2);ENSSSCG00000008629(ROCK2);ENSSSCG00000017403(STAT3)
GO:1900180	regulation of protein localization to nucleus	3	125	0.0460095940485321	0.309826594491982	ENSSSCG00000002340(PSEN1);ENSSSCG00000005215(JAK2);ENSSSCG00000011726(VEPH1)
GO:0048638	regulation of developmental growth	4	212	0.0469935347489789	0.309826594491982	ENSSSCG00000008888(NPY1R);ENSSSCG00000017403(STAT3);ENSSSCG00000026852(NPPC);ENSSSCG00000029460(RND2)
GO:0007154	cell communication	42	5257	0.0474780315252415	0.309826594491982	ENSSSCG00000002337(ZFYVE1);ENSSSCG00000002340(PSEN1);ENSSSCG00000002377(EIF2B2);ENSSSCG00000004675(DUOX1);ENSSSCG00000005058(ATG14);ENSSSCG00000005215(JAK2);ENSSSCG00000008629(ROCK2);ENSSSCG00000008888(NPY1R);ENSSSCG00000008889(NPY5R);ENSSSCG00000011726(VEPH1);ENSSSCG00000011743(MECOM);ENSSSCG00000013788(ADGRE2);ENSSSCG00000013850(Olr1361);ENSSSCG00000013851(OR2Z1);ENSSSCG00000013852(OR10H1);ENSS…
GO:0009118	regulation of nucleoside metabolic process	2	55	0.0482419137203946	0.309826594491982	ENSSSCG00000002340(PSEN1);ENSSSCG00000017403(STAT3)
GO:0045143	homologous chromosome segregation	2	55	0.0482419137203946	0.309826594491982	ENSSSCG00000002378(MLH3);ENSSSCG00000004680(TERB2)
GO:1903578	regulation of ATP metabolic process	2	55	0.0482419137203946	0.309826594491982	ENSSSCG00000002340(PSEN1);ENSSSCG00000017403(STAT3)
GO:0040012	regulation of locomotion	9	745	0.0485944783953438	0.309826594491982	ENSSSCG00000004675(DUOX1);ENSSSCG00000004676(DUOXA2);ENSSSCG00000008629(ROCK2);ENSSSCG00000017402(STAT5A);ENSSSCG00000017403(STAT3);ENSSSCG00000026152(PRKD2);ENSSSCG00000036640(--);ENSSSCG00000039157(CLASP1);ENSSSCG00000039500(MADCAM1)
GO:0010631	epithelial cell migration	4	215	0.0490294655186106	0.309826594491982	ENSSSCG00000008629(ROCK2);ENSSSCG00000017402(STAT5A);ENSSSCG00000026152(PRKD2);ENSSSCG00000039157(CLASP1)
GO:0034097	response to cytokine	8	632	0.0491521674283975	0.309826594491982	ENSSSCG00000004675(DUOX1);ENSSSCG00000005215(JAK2);ENSSSCG00000017402(STAT5A);ENSSSCG00000017403(STAT3);ENSSSCG00000017406(STAT5B);ENSSSCG00000022101(BRCA1);ENSSSCG00000026829(MYNN);ENSSSCG00000039640(CDC34)
GO:0007165	signal transduction	39	4826	0.0494314243628693	0.309826594491982	ENSSSCG00000002340(PSEN1);ENSSSCG00000002377(EIF2B2);ENSSSCG00000004675(DUOX1);ENSSSCG00000005215(JAK2);ENSSSCG00000008629(ROCK2);ENSSSCG00000008888(NPY1R);ENSSSCG00000008889(NPY5R);ENSSSCG00000011726(VEPH1);ENSSSCG00000011743(MECOM);ENSSSCG00000013788(ADGRE2);ENSSSCG00000013850(Olr1361);ENSSSCG00000013851(OR2Z1);ENSSSCG00000013852(OR10H1);ENSSSCG00000013853(HSH2D);ENSSSCG00000016030(ZSWIM2);ENSS…
GO:0010817	regulation of hormone levels	5	312	0.0497058219709719	0.309826594491982	ENSSSCG00000000585(SLCO1C1);ENSSSCG00000004675(DUOX1);ENSSSCG00000004676(DUOXA2);ENSSSCG00000004677(DUOXA1);ENSSSCG00000004678(DUOX2)
GO:0032206	positive regulation of telomere maintenance	2	56	0.0498252208409481	0.309826594491982	ENSSSCG00000004753(INO80);ENSSSCG00000008887(NAF1)
GO:0090303	positive regulation of wound healing	2	56	0.0498252208409481	0.309826594491982	ENSSSCG00000004675(DUOX1);ENSSSCG00000005215(JAK2)
GO:0005513	detection of calcium ion	1	8	0.0500133989453116	0.309826594491982	ENSSSCG00000022545(CALM3)
GO:0007144	female meiosis I	1	8	0.0500133989453116	0.309826594491982	ENSSSCG00000002378(MLH3)
GO:0007220	Notch receptor processing	1	8	0.0500133989453116	0.309826594491982	ENSSSCG00000002340(PSEN1)
GO:0030949	positive regulation of vascular endothelial growth factor receptor signaling pathway	1	8	0.0500133989453116	0.309826594491982	ENSSSCG00000026152(PRKD2)
GO:0031053	primary miRNA processing	1	8	0.0500133989453116	0.309826594491982	ENSSSCG00000017403(STAT3)
GO:0033240	positive regulation of cellular amine metabolic process	1	8	0.0500133989453116	0.309826594491982	ENSSSCG00000000585(SLCO1C1)
GO:0034427	nuclear-transcribed mRNA catabolic process, exonucleolytic, 3'-5'	1	8	0.0500133989453116	0.309826594491982	ENSSSCG00000022177(DIS3L2)
GO:0036445	neuronal stem cell division	1	8	0.0500133989453116	0.309826594491982	ENSSSCG00000000567(SOX5)
GO:0038026	reelin-mediated signaling pathway	1	8	0.0500133989453116	0.309826594491982	ENSSSCG00000017402(STAT5A)
GO:0043589	skin morphogenesis	1	8	0.0500133989453116	0.309826594491982	ENSSSCG00000002340(PSEN1)
GO:0043951	negative regulation of cAMP-mediated signaling	1	8	0.0500133989453116	0.309826594491982	ENSSSCG00000039640(CDC34)
GO:0045779	negative regulation of bone resorption	1	8	0.0500133989453116	0.309826594491982	ENSSSCG00000016298(INPP5D)
GO:0048672	positive regulation of collateral sprouting	1	8	0.0500133989453116	0.309826594491982	ENSSSCG00000029460(RND2)
GO:0051767	nitric-oxide synthase biosynthetic process	1	8	0.0500133989453116	0.309826594491982	ENSSSCG00000005215(JAK2)
GO:0051769	regulation of nitric-oxide synthase biosynthetic process	1	8	0.0500133989453116	0.309826594491982	ENSSSCG00000005215(JAK2)
GO:0055057	neuroblast division	1	8	0.0500133989453116	0.309826594491982	ENSSSCG00000000567(SOX5)
GO:0071474	cellular hyperosmotic response	1	8	0.0500133989453116	0.309826594491982	ENSSSCG00000016290(EFHD1)
GO:0072540	T-helper 17 cell lineage commitment	1	8	0.0500133989453116	0.309826594491982	ENSSSCG00000017403(STAT3)
GO:0090647	modulation of age-related behavioral decline	1	8	0.0500133989453116	0.309826594491982	ENSSSCG00000002340(PSEN1)
GO:1901203	positive regulation of extracellular matrix assembly	1	8	0.0500133989453116	0.309826594491982	ENSSSCG00000039157(CLASP1)
GO:1902534	single-organism membrane invagination	1	8	0.0500133989453116	0.309826594491982	ENSSSCG00000016300(ATG16L1)
GO:1902946	protein localization to early endosome	1	8	0.0500133989453116	0.309826594491982	ENSSSCG00000008629(ROCK2)
GO:2000617	positive regulation of histone H3-K9 acetylation	1	8	0.0500133989453116	0.309826594491982	ENSSSCG00000022101(BRCA1)
GO:0090132	epithelium migration	4	217	0.0504135889701849	0.311506984531884	ENSSSCG00000008629(ROCK2);ENSSSCG00000017402(STAT5A);ENSSSCG00000026152(PRKD2);ENSSSCG00000039157(CLASP1)
GO:0051239	regulation of multicellular organismal process	20	2147	0.0509533570549017	0.314039057766945	ENSSSCG00000000567(SOX5);ENSSSCG00000002340(PSEN1);ENSSSCG00000004012(THBS2);ENSSSCG00000004677(DUOXA1);ENSSSCG00000004753(INO80);ENSSSCG00000005215(JAK2);ENSSSCG00000008629(ROCK2);ENSSSCG00000008888(NPY1R);ENSSSCG00000016298(INPP5D);ENSSSCG00000017402(STAT5A);ENSSSCG00000017403(STAT3);ENSSSCG00000022101(BRCA1);ENSSSCG00000022280(DACT3);ENSSSCG00000022545(CALM3);ENSSSCG00000025856(TMEM106A);ENSSS…
GO:0006954	inflammatory response	6	418	0.0513835115638203	0.314552098829878	ENSSSCG00000004676(DUOXA2);ENSSSCG00000004677(DUOXA1);ENSSSCG00000005215(JAK2);ENSSSCG00000017403(STAT3);ENSSSCG00000026602(PTGIR);ENSSSCG00000029763(IFI35)
GO:0007631	feeding behavior	2	57	0.0514271850322028	0.314552098829878	ENSSSCG00000008888(NPY1R);ENSSSCG00000017403(STAT3)
GO:0071479	cellular response to ionizing radiation	2	57	0.0514271850322028	0.314552098829878	ENSSSCG00000004753(INO80);ENSSSCG00000022101(BRCA1)
GO:0050851	antigen receptor-mediated signaling pathway	3	131	0.0516068242013695	0.314853755733608	ENSSSCG00000002340(PSEN1);ENSSSCG00000002377(EIF2B2);ENSSSCG00000026152(PRKD2)
GO:1903649	regulation of cytoplasmic transport	4	219	0.0518191461520703	0.315352788673556	ENSSSCG00000002340(PSEN1);ENSSSCG00000005215(JAK2);ENSSSCG00000011726(VEPH1);ENSSSCG00000022545(CALM3)
GO:0032637	interleukin-8 production	2	58	0.0530475086211717	0.318526558324721	ENSSSCG00000017403(STAT3);ENSSSCG00000026152(PRKD2)
GO:0032677	regulation of interleukin-8 production	2	58	0.0530475086211717	0.318526558324721	ENSSSCG00000017403(STAT3);ENSSSCG00000026152(PRKD2)
GO:0007067	mitotic nuclear division	4	221	0.0532461012174068	0.318526558324721	ENSSSCG00000004753(INO80);ENSSSCG00000022177(DIS3L2);ENSSSCG00000033830(CCDC8);ENSSSCG00000039157(CLASP1)
GO:0090130	tissue migration	4	221	0.0532461012174068	0.318526558324721	ENSSSCG00000008629(ROCK2);ENSSSCG00000017402(STAT5A);ENSSSCG00000026152(PRKD2);ENSSSCG00000039157(CLASP1)
GO:1903829	positive regulation of cellular protein localization	4	222	0.0539675904126246	0.318526558324721	ENSSSCG00000002340(PSEN1);ENSSSCG00000005215(JAK2);ENSSSCG00000008629(ROCK2);ENSSSCG00000015711(DPP10)
GO:0003151	outflow tract morphogenesis	2	59	0.0546858969083094	0.318526558324721	ENSSSCG00000008888(NPY1R);ENSSSCG00000008889(NPY5R)
GO:0008625	extrinsic apoptotic signaling pathway via death domain receptors	2	59	0.0546858969083094	0.318526558324721	ENSSSCG00000016030(ZSWIM2);ENSSSCG00000022101(BRCA1)
GO:0015807	L-amino acid transport	2	59	0.0546858969083094	0.318526558324721	ENSSSCG00000002340(PSEN1);ENSSSCG00000003105(SLC1A5)
GO:0046824	positive regulation of nucleocytoplasmic transport	2	59	0.0546858969083094	0.318526558324721	ENSSSCG00000002340(PSEN1);ENSSSCG00000005215(JAK2)
GO:0001787	natural killer cell proliferation	1	9	0.0560883540450414	0.318526558324721	ENSSSCG00000005215(JAK2)
GO:0001866	NK T cell proliferation	1	9	0.0560883540450414	0.318526558324721	ENSSSCG00000005215(JAK2)
GO:0001921	positive regulation of receptor recycling	1	9	0.0560883540450414	0.318526558324721	ENSSSCG00000002340(PSEN1)
GO:0003418	growth plate cartilage chondrocyte differentiation	1	9	0.0560883540450414	0.318526558324721	ENSSSCG00000026852(NPPC)
GO:0006000	fructose metabolic process	1	9	0.0560883540450414	0.318526558324721	ENSSSCG00000004679(SORD)
GO:0010587	miRNA catabolic process	1	9	0.0560883540450414	0.318526558324721	ENSSSCG00000022177(DIS3L2)
GO:0034145	positive regulation of toll-like receptor 4 signaling pathway	1	9	0.0560883540450414	0.318526558324721	ENSSSCG00000029763(IFI35)
GO:0034770	histone H4-K20 methylation	1	9	0.0560883540450414	0.318526558324721	ENSSSCG00000022101(BRCA1)
GO:0042976	activation of Janus kinase activity	1	9	0.0560883540450414	0.318526558324721	ENSSSCG00000005215(JAK2)
GO:0044320	cellular response to leptin stimulus	1	9	0.0560883540450414	0.318526558324721	ENSSSCG00000017403(STAT3)
GO:0045141	meiotic telomere clustering	1	9	0.0560883540450414	0.318526558324721	ENSSSCG00000004680(TERB2)
GO:0045717	negative regulation of fatty acid biosynthetic process	1	9	0.0560883540450414	0.318526558324721	ENSSSCG00000022101(BRCA1)
GO:0051574	positive regulation of histone H3-K9 methylation	1	9	0.0560883540450414	0.318526558324721	ENSSSCG00000022101(BRCA1)
GO:0060019	radial glial cell differentiation	1	9	0.0560883540450414	0.318526558324721	ENSSSCG00000017403(STAT3)
GO:0060283	negative regulation of oocyte development	1	9	0.0560883540450414	0.318526558324721	ENSSSCG00000026852(NPPC)
GO:0070327	thyroid hormone transport	1	9	0.0560883540450414	0.318526558324721	ENSSSCG00000000585(SLCO1C1)
GO:0071472	cellular response to salt stress	1	9	0.0560883540450414	0.318526558324721	ENSSSCG00000016290(EFHD1)
GO:1900194	negative regulation of oocyte maturation	1	9	0.0560883540450414	0.318526558324721	ENSSSCG00000026852(NPPC)
GO:1902959	regulation of aspartic-type endopeptidase activity involved in amyloid precursor protein catabolic process	1	9	0.0560883540450414	0.318526558324721	ENSSSCG00000008629(ROCK2)
GO:0010506	regulation of autophagy	4	225	0.056164037188051	0.318526558324721	ENSSSCG00000005058(ATG14);ENSSSCG00000013848(RAB8A);ENSSSCG00000016300(ATG16L1);ENSSSCG00000017403(STAT3)
GO:0071310	cellular response to organic substance	16	1642	0.0565806012375202	0.320137547048827	ENSSSCG00000000567(SOX5);ENSSSCG00000002340(PSEN1);ENSSSCG00000004675(DUOX1);ENSSSCG00000005215(JAK2);ENSSSCG00000008629(ROCK2);ENSSSCG00000011726(VEPH1);ENSSSCG00000013848(RAB8A);ENSSSCG00000017402(STAT5A);ENSSSCG00000017403(STAT3);ENSSSCG00000017406(STAT5B);ENSSSCG00000022068(GNG8);ENSSSCG00000022101(BRCA1);ENSSSCG00000026152(PRKD2);ENSSSCG00000026829(MYNN);ENSSSCG00000033442(HCN2);ENSSSCG00000…
GO:0046683	response to organophosphorus	2	61	0.0580157034950814	0.325967301497946	ENSSSCG00000004675(DUOX1);ENSSSCG00000033442(HCN2)
GO:0060079	excitatory postsynaptic potential	2	61	0.0580157034950814	0.325967301497946	ENSSSCG00000016287(CHRND);ENSSSCG00000016288(CHRNG)
GO:1901654	response to ketone	2	61	0.0580157034950814	0.325967301497946	ENSSSCG00000005215(JAK2);ENSSSCG00000008629(ROCK2)
GO:0048284	organelle fusion	3	139	0.0595580931252574	0.326290543012177	ENSSSCG00000005058(ATG14);ENSSSCG00000013848(RAB8A);ENSSSCG00000024059(VAT1)
GO:0010921	regulation of phosphatase activity	2	62	0.0597065470369622	0.326290543012177	ENSSSCG00000008629(ROCK2);ENSSSCG00000022545(CALM3)
GO:0098813	nuclear chromosome segregation	4	230	0.0599309929506966	0.326290543012177	ENSSSCG00000002378(MLH3);ENSSSCG00000004680(TERB2);ENSSSCG00000004753(INO80);ENSSSCG00000022177(DIS3L2)
GO:0010721	negative regulation of cell development	4	231	0.0607002513120032	0.326290543012177	ENSSSCG00000002340(PSEN1);ENSSSCG00000017403(STAT3);ENSSSCG00000022280(DACT3);ENSSSCG00000026852(NPPC)
GO:0003333	amino acid transmembrane transport	2	63	0.0614143057120665	0.326290543012177	ENSSSCG00000002340(PSEN1);ENSSSCG00000003105(SLC1A5)
GO:0006096	glycolytic process	2	63	0.0614143057120665	0.326290543012177	ENSSSCG00000002340(PSEN1);ENSSSCG00000017403(STAT3)
GO:0045739	positive regulation of DNA repair	2	63	0.0614143057120665	0.326290543012177	ENSSSCG00000004753(INO80);ENSSSCG00000022101(BRCA1)
GO:0009611	response to wounding	7	549	0.0618455566629419	0.326290543012177	ENSSSCG00000004675(DUOX1);ENSSSCG00000004676(DUOXA2);ENSSSCG00000004677(DUOXA1);ENSSSCG00000005215(JAK2);ENSSSCG00000017403(STAT3);ENSSSCG00000029763(IFI35);ENSSSCG00000039157(CLASP1)
GO:0000338	protein deneddylation	1	10	0.0621248550437091	0.326290543012177	ENSSSCG00000033334(COPS7B)
GO:0002295	T-helper cell lineage commitment	1	10	0.0621248550437091	0.326290543012177	ENSSSCG00000017403(STAT3)
GO:0010635	regulation of mitochondrial fusion	1	10	0.0621248550437091	0.326290543012177	ENSSSCG00000024059(VAT1)
GO:0010825	positive regulation of centrosome duplication	1	10	0.0621248550437091	0.326290543012177	ENSSSCG00000008629(ROCK2)
GO:0018095	protein polyglutamylation	1	10	0.0621248550437091	0.326290543012177	ENSSSCG00000036434(TPGS1)
GO:0021984	adenohypophysis development	1	10	0.0621248550437091	0.326290543012177	ENSSSCG00000004678(DUOX2)
GO:0030953	astral microtubule organization	1	10	0.0621248550437091	0.326290543012177	ENSSSCG00000039157(CLASP1)
GO:0033262	regulation of nuclear cell cycle DNA replication	1	10	0.0621248550437091	0.326290543012177	ENSSSCG00000004753(INO80)
GO:0034397	telomere localization	1	10	0.0621248550437091	0.326290543012177	ENSSSCG00000004680(TERB2)
GO:0046851	negative regulation of bone remodeling	1	10	0.0621248550437091	0.326290543012177	ENSSSCG00000016298(INPP5D)
GO:0047484	regulation of response to osmotic stress	1	10	0.0621248550437091	0.326290543012177	ENSSSCG00000016290(EFHD1)
GO:0048853	forebrain morphogenesis	1	10	0.0621248550437091	0.326290543012177	ENSSSCG00000004678(DUOX2)
GO:0051573	negative regulation of histone H3-K9 methylation	1	10	0.0621248550437091	0.326290543012177	ENSSSCG00000022101(BRCA1)
GO:0051938	L-glutamate import	1	10	0.0621248550437091	0.326290543012177	ENSSSCG00000002340(PSEN1)
GO:0051954	positive regulation of amine transport	1	10	0.0621248550437091	0.326290543012177	ENSSSCG00000002340(PSEN1)
GO:0071549	cellular response to dexamethasone stimulus	1	10	0.0621248550437091	0.326290543012177	ENSSSCG00000005215(JAK2)
GO:0072497	mesenchymal stem cell differentiation	1	10	0.0621248550437091	0.326290543012177	ENSSSCG00000000567(SOX5)
GO:0090220	chromosome localization to nuclear envelope involved in homologous chromosome segregation	1	10	0.0621248550437091	0.326290543012177	ENSSSCG00000004680(TERB2)
GO:0098792	xenophagy	1	10	0.0621248550437091	0.326290543012177	ENSSSCG00000016300(ATG16L1)
GO:1903802	L-glutamate(1-) import into cell	1	10	0.0621248550437091	0.326290543012177	ENSSSCG00000002340(PSEN1)
GO:1990123	L-glutamate import into cell	1	10	0.0621248550437091	0.326290543012177	ENSSSCG00000002340(PSEN1)
GO:2001028	positive regulation of endothelial cell chemotaxis	1	10	0.0621248550437091	0.326290543012177	ENSSSCG00000026152(PRKD2)
GO:0072594	establishment of protein localization to organelle	5	334	0.0629130856407606	0.329466733352713	ENSSSCG00000002340(PSEN1);ENSSSCG00000005204(RANBP6);ENSSSCG00000005215(JAK2);ENSSSCG00000011726(VEPH1);ENSSSCG00000017403(STAT3)
GO:0043535	regulation of blood vessel endothelial cell migration	2	64	0.0631386993138684	0.329466733352713	ENSSSCG00000017402(STAT5A);ENSSSCG00000026152(PRKD2)
GO:0070192	chromosome organization involved in meiotic cell cycle	2	64	0.0631386993138684	0.329466733352713	ENSSSCG00000002378(MLH3);ENSSSCG00000004680(TERB2)
GO:0032101	regulation of response to external stimulus	8	668	0.0638457439987502	0.330492998291641	ENSSSCG00000004676(DUOXA2);ENSSSCG00000004677(DUOXA1);ENSSSCG00000005058(ATG14);ENSSSCG00000005215(JAK2);ENSSSCG00000017403(STAT3);ENSSSCG00000026152(PRKD2);ENSSSCG00000029763(IFI35);ENSSSCG00000039157(CLASP1)
GO:0009968	negative regulation of signal transduction	10	909	0.0647864507630349	0.330492998291641	ENSSSCG00000002340(PSEN1);ENSSSCG00000011726(VEPH1);ENSSSCG00000011743(MECOM);ENSSSCG00000016298(INPP5D);ENSSSCG00000022101(BRCA1);ENSSSCG00000022280(DACT3);ENSSSCG00000026602(PTGIR);ENSSSCG00000029763(IFI35);ENSSSCG00000033093(RGS6);ENSSSCG00000039640(CDC34)
GO:0071383	cellular response to steroid hormone stimulus	3	144	0.0648035188282221	0.330492998291641	ENSSSCG00000005215(JAK2);ENSSSCG00000008629(ROCK2);ENSSSCG00000022101(BRCA1)
GO:0019221	cytokine-mediated signaling pathway	5	337	0.0648545202053984	0.330492998291641	ENSSSCG00000004675(DUOX1);ENSSSCG00000005215(JAK2);ENSSSCG00000017402(STAT5A);ENSSSCG00000017403(STAT3);ENSSSCG00000017406(STAT5B)
GO:0006757	ATP generation from ADP	2	65	0.0648794504609576	0.330492998291641	ENSSSCG00000002340(PSEN1);ENSSSCG00000017403(STAT3)
GO:0099565	chemical synaptic transmission, postsynaptic	2	65	0.0648794504609576	0.330492998291641	ENSSSCG00000016287(CHRND);ENSSSCG00000016288(CHRNG)
GO:1901888	regulation of cell junction assembly	2	65	0.0648794504609576	0.330492998291641	ENSSSCG00000008629(ROCK2);ENSSSCG00000039157(CLASP1)
GO:2000026	regulation of multicellular organismal development	14	1419	0.0669562362029107	0.330492998291641	ENSSSCG00000000567(SOX5);ENSSSCG00000002340(PSEN1);ENSSSCG00000004012(THBS2);ENSSSCG00000004677(DUOXA1);ENSSSCG00000004753(INO80);ENSSSCG00000008629(ROCK2);ENSSSCG00000016298(INPP5D);ENSSSCG00000017403(STAT3);ENSSSCG00000022101(BRCA1);ENSSSCG00000022280(DACT3);ENSSSCG00000026152(PRKD2);ENSSSCG00000029460(RND2);ENSSSCG00000030211(NBR1);ENSSSCG00000039157(CLASP1)
GO:0010001	glial cell differentiation	3	146	0.0669597306126457	0.330492998291641	ENSSSCG00000002340(PSEN1);ENSSSCG00000002377(EIF2B2);ENSSSCG00000017403(STAT3)
GO:0007017	microtubule-based process	8	675	0.0669921821533044	0.330492998291641	ENSSSCG00000004009(DYNLT2);ENSSSCG00000004753(INO80);ENSSSCG00000008629(ROCK2);ENSSSCG00000022101(BRCA1);ENSSSCG00000033830(CCDC8);ENSSSCG00000036434(TPGS1);ENSSSCG00000039157(CLASP1);ENSSSCG00000039469(DNAL1)
GO:0048589	developmental growth	6	448	0.0672475003007438	0.330492998291641	ENSSSCG00000004678(DUOX2);ENSSSCG00000008888(NPY1R);ENSSSCG00000016287(CHRND);ENSSSCG00000017403(STAT3);ENSSSCG00000026852(NPPC);ENSSSCG00000029460(RND2)
GO:0071407	cellular response to organic cyclic compound	5	341	0.0674953545370435	0.330492998291641	ENSSSCG00000005215(JAK2);ENSSSCG00000008629(ROCK2);ENSSSCG00000017403(STAT3);ENSSSCG00000022101(BRCA1);ENSSSCG00000033442(HCN2)
GO:0000491	small nucleolar ribonucleoprotein complex assembly	1	11	0.0681231428597837	0.330492998291641	ENSSSCG00000008887(NAF1)
GO:0007175	negative regulation of epidermal growth factor-activated receptor activity	1	11	0.0681231428597837	0.330492998291641	ENSSSCG00000002340(PSEN1)
GO:0010642	negative regulation of platelet-derived growth factor receptor signaling pathway	1	11	0.0681231428597837	0.330492998291641	ENSSSCG00000026602(PTGIR)
GO:0018410	C-terminal protein amino acid modification	1	11	0.0681231428597837	0.330492998291641	ENSSSCG00000016300(ATG16L1)
GO:0019400	alditol metabolic process	1	11	0.0681231428597837	0.330492998291641	ENSSSCG00000004679(SORD)
GO:0033147	negative regulation of intracellular estrogen receptor signaling pathway	1	11	0.0681231428597837	0.330492998291641	ENSSSCG00000022101(BRCA1)
GO:0043373	CD4-positive, alpha-beta T cell lineage commitment	1	11	0.0681231428597837	0.330492998291641	ENSSSCG00000017403(STAT3)
GO:0043584	nose development	1	11	0.0681231428597837	0.330492998291641	ENSSSCG00000022068(GNG8)
GO:0045820	negative regulation of glycolytic process	1	11	0.0681231428597837	0.330492998291641	ENSSSCG00000017403(STAT3)
GO:0045821	positive regulation of glycolytic process	1	11	0.0681231428597837	0.330492998291641	ENSSSCG00000002340(PSEN1)
GO:0051955	regulation of amino acid transport	1	11	0.0681231428597837	0.330492998291641	ENSSSCG00000002340(PSEN1)
GO:0070207	protein homotrimerization	1	11	0.0681231428597837	0.330492998291641	ENSSSCG00000003105(SLC1A5)
GO:0070262	peptidyl-serine dephosphorylation	1	11	0.0681231428597837	0.330492998291641	ENSSSCG00000003098(PPP5C)
GO:0070831	basement membrane assembly	1	11	0.0681231428597837	0.330492998291641	ENSSSCG00000039157(CLASP1)
GO:0070914	UV-damage excision repair	1	11	0.0681231428597837	0.330492998291641	ENSSSCG00000004753(INO80)
GO:0071548	response to dexamethasone	1	11	0.0681231428597837	0.330492998291641	ENSSSCG00000005215(JAK2)
GO:1901201	regulation of extracellular matrix assembly	1	11	0.0681231428597837	0.330492998291641	ENSSSCG00000039157(CLASP1)
GO:1901386	negative regulation of voltage-gated calcium channel activity	1	11	0.0681231428597837	0.330492998291641	ENSSSCG00000022545(CALM3)
GO:1903427	negative regulation of reactive oxygen species biosynthetic process	1	11	0.0681231428597837	0.330492998291641	ENSSSCG00000008629(ROCK2)
GO:1903430	negative regulation of cell maturation	1	11	0.0681231428597837	0.330492998291641	ENSSSCG00000026852(NPPC)
GO:1904505	regulation of telomere maintenance in response to DNA damage	1	11	0.0681231428597837	0.330492998291641	ENSSSCG00000004753(INO80)
GO:1904507	positive regulation of telomere maintenance in response to DNA damage	1	11	0.0681231428597837	0.330492998291641	ENSSSCG00000004753(INO80)
GO:2000059	negative regulation of protein ubiquitination involved in ubiquitin-dependent protein catabolic process	1	11	0.0681231428597837	0.330492998291641	ENSSSCG00000002340(PSEN1)
GO:0098869	cellular oxidant detoxification	2	67	0.0684089298468002	0.331214377775289	ENSSSCG00000004675(DUOX1);ENSSSCG00000004678(DUOX2)
GO:0006605	protein targeting	5	344	0.0695150850540452	0.335896890981147	ENSSSCG00000002340(PSEN1);ENSSSCG00000005204(RANBP6);ENSSSCG00000005215(JAK2);ENSSSCG00000011726(VEPH1);ENSSSCG00000017403(STAT3)
GO:0002429	immune response-activating cell surface receptor signaling pathway	3	149	0.0702551936931752	0.337072753133426	ENSSSCG00000002340(PSEN1);ENSSSCG00000002377(EIF2B2);ENSSSCG00000026152(PRKD2)
GO:0051492	regulation of stress fiber assembly	2	69	0.0720005804112601	0.337072753133426	ENSSSCG00000008629(ROCK2);ENSSSCG00000039157(CLASP1)
GO:0060284	regulation of cell development	8	687	0.0726081193605915	0.337072753133426	ENSSSCG00000002340(PSEN1);ENSSSCG00000004677(DUOXA1);ENSSSCG00000008629(ROCK2);ENSSSCG00000017403(STAT3);ENSSSCG00000022280(DACT3);ENSSSCG00000026852(NPPC);ENSSSCG00000029460(RND2);ENSSSCG00000039157(CLASP1)
GO:0001525	angiogenesis	5	349	0.0729555481621897	0.337072753133426	ENSSSCG00000004012(THBS2);ENSSSCG00000008629(ROCK2);ENSSSCG00000017403(STAT3);ENSSSCG00000022101(BRCA1);ENSSSCG00000026152(PRKD2)
GO:0010608	posttranscriptional regulation of gene expression	5	350	0.0736547465994795	0.337072753133426	ENSSSCG00000005058(ATG14);ENSSSCG00000008887(NAF1);ENSSSCG00000017403(STAT3);ENSSSCG00000037979(AARSD1);ENSSSCG00000038466(EIF4E2)
GO:0010717	regulation of epithelial to mesenchymal transition	2	70	0.0738190557693774	0.337072753133426	ENSSSCG00000022280(DACT3);ENSSSCG00000039157(CLASP1)
GO:0014074	response to purine-containing compound	2	70	0.0738190557693774	0.337072753133426	ENSSSCG00000004675(DUOX1);ENSSSCG00000033442(HCN2)
GO:0021782	glial cell development	2	70	0.0738190557693774	0.337072753133426	ENSSSCG00000002340(PSEN1);ENSSSCG00000002377(EIF2B2)
GO:0002070	epithelial cell maturation	1	12	0.0740834569179839	0.337072753133426	ENSSSCG00000015732(TFCP2L1)
GO:0002363	alpha-beta T cell lineage commitment	1	12	0.0740834569179839	0.337072753133426	ENSSSCG00000017403(STAT3)
GO:0006349	regulation of gene expression by genetic imprinting	1	12	0.0740834569179839	0.337072753133426	ENSSSCG00000022101(BRCA1)
GO:0006972	hyperosmotic response	1	12	0.0740834569179839	0.337072753133426	ENSSSCG00000016290(EFHD1)
GO:0008356	asymmetric cell division	1	12	0.0740834569179839	0.337072753133426	ENSSSCG00000000567(SOX5)
GO:0010715	regulation of extracellular matrix disassembly	1	12	0.0740834569179839	0.337072753133426	ENSSSCG00000039157(CLASP1)
GO:0015732	prostaglandin transport	1	12	0.0740834569179839	0.337072753133426	ENSSSCG00000011641(SLCO2A1)
GO:0030812	negative regulation of nucleotide catabolic process	1	12	0.0740834569179839	0.337072753133426	ENSSSCG00000017403(STAT3)
GO:0030813	positive regulation of nucleotide catabolic process	1	12	0.0740834569179839	0.337072753133426	ENSSSCG00000002340(PSEN1)
GO:0034497	protein localization to pre-autophagosomal structure	1	12	0.0740834569179839	0.337072753133426	ENSSSCG00000016300(ATG16L1)
GO:0043949	regulation of cAMP-mediated signaling	1	12	0.0740834569179839	0.337072753133426	ENSSSCG00000039640(CDC34)
GO:0044321	response to leptin	1	12	0.0740834569179839	0.337072753133426	ENSSSCG00000017403(STAT3)
GO:0045579	positive regulation of B cell differentiation	1	12	0.0740834569179839	0.337072753133426	ENSSSCG00000016298(INPP5D)
GO:0048103	somatic stem cell division	1	12	0.0740834569179839	0.337072753133426	ENSSSCG00000000567(SOX5)
GO:0048569	post-embryonic organ development	1	12	0.0740834569179839	0.337072753133426	ENSSSCG00000005215(JAK2)
GO:0051195	negative regulation of cofactor metabolic process	1	12	0.0740834569179839	0.337072753133426	ENSSSCG00000017403(STAT3)
GO:0051197	positive regulation of coenzyme metabolic process	1	12	0.0740834569179839	0.337072753133426	ENSSSCG00000002340(PSEN1)
GO:0051198	negative regulation of coenzyme metabolic process	1	12	0.0740834569179839	0.337072753133426	ENSSSCG00000017403(STAT3)
GO:0060259	regulation of feeding behavior	1	12	0.0740834569179839	0.337072753133426	ENSSSCG00000017403(STAT3)
GO:0060314	regulation of ryanodine-sensitive calcium-release channel activity	1	12	0.0740834569179839	0.337072753133426	ENSSSCG00000022545(CALM3)
GO:1902043	positive regulation of extrinsic apoptotic signaling pathway via death domain receptors	1	12	0.0740834569179839	0.337072753133426	ENSSSCG00000016030(ZSWIM2)
GO:1903799	negative regulation of production of miRNAs involved in gene silencing by miRNA	1	12	0.0740834569179839	0.337072753133426	ENSSSCG00000017403(STAT3)
GO:2000615	regulation of histone H3-K9 acetylation	1	12	0.0740834569179839	0.337072753133426	ENSSSCG00000022101(BRCA1)
GO:0044801	single-organism membrane fusion	3	153	0.0747614656934448	0.339518235179253	ENSSSCG00000005058(ATG14);ENSSSCG00000013848(RAB8A);ENSSSCG00000024059(VAT1)
GO:0035082	axoneme assembly	2	71	0.0756522823777801	0.342276992930181	ENSSSCG00000036434(TPGS1);ENSSSCG00000039469(DNAL1)
GO:1990748	cellular detoxification	2	71	0.0756522823777801	0.342276992930181	ENSSSCG00000004675(DUOX1);ENSSSCG00000004678(DUOX2)
GO:0008285	negative regulation of cell proliferation	6	463	0.0761477638826767	0.343233204366692	ENSSSCG00000005215(JAK2);ENSSSCG00000016298(INPP5D);ENSSSCG00000017403(STAT3);ENSSSCG00000022177(DIS3L2);ENSSSCG00000026602(PTGIR);ENSSSCG00000029763(IFI35)
GO:0014070	response to organic cyclic compound	6	463	0.0761477638826767	0.343233204366692	ENSSSCG00000004675(DUOX1);ENSSSCG00000005215(JAK2);ENSSSCG00000008629(ROCK2);ENSSSCG00000017403(STAT3);ENSSSCG00000022101(BRCA1);ENSSSCG00000033442(HCN2)
GO:0036294	cellular response to decreased oxygen levels	2	72	0.0775000019677566	0.345168894540702	ENSSSCG00000003101(HIF3A);ENSSSCG00000017513(NPEPPS)
GO:0046031	ADP metabolic process	2	72	0.0775000019677566	0.345168894540702	ENSSSCG00000002340(PSEN1);ENSSSCG00000017403(STAT3)
GO:0071456	cellular response to hypoxia	2	72	0.0775000019677566	0.345168894540702	ENSSSCG00000003101(HIF3A);ENSSSCG00000017513(NPEPPS)
GO:0051604	protein maturation	4	252	0.0780572589138626	0.345168894540702	ENSSSCG00000002340(PSEN1);ENSSSCG00000003103(FKRP);ENSSSCG00000004676(DUOXA2);ENSSSCG00000005215(JAK2)
GO:0009966	regulation of signal transduction	19	2124	0.0786576550888449	0.345168894540702	ENSSSCG00000002340(PSEN1);ENSSSCG00000005215(JAK2);ENSSSCG00000011726(VEPH1);ENSSSCG00000011743(MECOM);ENSSSCG00000016030(ZSWIM2);ENSSSCG00000016298(INPP5D);ENSSSCG00000017403(STAT3);ENSSSCG00000022101(BRCA1);ENSSSCG00000022280(DACT3);ENSSSCG00000022545(CALM3);ENSSSCG00000025856(TMEM106A);ENSSSCG00000026152(PRKD2);ENSSSCG00000026506(RALGAPA2);ENSSSCG00000026602(PTGIR);ENSSSCG00000029763(IFI35);EN…
GO:0045740	positive regulation of DNA replication	2	73	0.0793619589084474	0.345168894540702	ENSSSCG00000004753(INO80);ENSSSCG00000008887(NAF1)
GO:0050818	regulation of coagulation	2	73	0.0793619589084474	0.345168894540702	ENSSSCG00000002340(PSEN1);ENSSSCG00000005215(JAK2)
GO:0045862	positive regulation of proteolysis	4	254	0.0798279984764543	0.345168894540702	ENSSSCG00000002340(PSEN1);ENSSSCG00000005215(JAK2);ENSSSCG00000008629(ROCK2);ENSSSCG00000017403(STAT3)
GO:0002281	macrophage activation involved in immune response	1	13	0.0800060351584408	0.345168894540702	ENSSSCG00000029763(IFI35)
GO:0003214	cardiac left ventricle morphogenesis	1	13	0.0800060351584408	0.345168894540702	ENSSSCG00000008889(NPY5R)
GO:0003413	chondrocyte differentiation involved in endochondral bone morphogenesis	1	13	0.0800060351584408	0.345168894540702	ENSSSCG00000026852(NPPC)
GO:0006448	regulation of translational elongation	1	13	0.0800060351584408	0.345168894540702	ENSSSCG00000037979(AARSD1)
GO:0009651	response to salt stress	1	13	0.0800060351584408	0.345168894540702	ENSSSCG00000016290(EFHD1)
GO:0010572	positive regulation of platelet activation	1	13	0.0800060351584408	0.345168894540702	ENSSSCG00000005215(JAK2)
GO:0010880	regulation of release of sequestered calcium ion into cytosol by sarcoplasmic reticulum	1	13	0.0800060351584408	0.345168894540702	ENSSSCG00000022545(CALM3)
GO:0034104	negative regulation of tissue remodeling	1	13	0.0800060351584408	0.345168894540702	ENSSSCG00000016298(INPP5D)
GO:0035269	protein O-linked mannosylation	1	13	0.0800060351584408	0.345168894540702	ENSSSCG00000003103(FKRP)
GO:0043369	CD4-positive or CD8-positive, alpha-beta T cell lineage commitment	1	13	0.0800060351584408	0.345168894540702	ENSSSCG00000017403(STAT3)
GO:0046607	positive regulation of centrosome cycle	1	13	0.0800060351584408	0.345168894540702	ENSSSCG00000008629(ROCK2)
GO:0051194	positive regulation of cofactor metabolic process	1	13	0.0800060351584408	0.345168894540702	ENSSSCG00000002340(PSEN1)
GO:0060391	positive regulation of SMAD protein import into nucleus	1	13	0.0800060351584408	0.345168894540702	ENSSSCG00000005215(JAK2)
GO:0070206	protein trimerization	1	13	0.0800060351584408	0.345168894540702	ENSSSCG00000003105(SLC1A5)
GO:0090239	regulation of histone H4 acetylation	1	13	0.0800060351584408	0.345168894540702	ENSSSCG00000022101(BRCA1)
GO:2001267	regulation of cysteine-type endopeptidase activity involved in apoptotic signaling pathway	1	13	0.0800060351584408	0.345168894540702	ENSSSCG00000005215(JAK2)
GO:0043542	endothelial cell migration	3	158	0.0805707995801859	0.346985832060123	ENSSSCG00000008629(ROCK2);ENSSSCG00000017402(STAT5A);ENSSSCG00000026152(PRKD2)
GO:0098754	detoxification	2	74	0.0812379001842505	0.348615926900798	ENSSSCG00000004675(DUOX1);ENSSSCG00000004678(DUOX2)
GO:2000278	regulation of DNA biosynthetic process	2	74	0.0812379001842505	0.348615926900798	ENSSSCG00000008887(NAF1);ENSSSCG00000026152(PRKD2)
GO:0002768	immune response-regulating cell surface receptor signaling pathway	3	159	0.0817557396602053	0.349596224812488	ENSSSCG00000002340(PSEN1);ENSSSCG00000002377(EIF2B2);ENSSSCG00000026152(PRKD2)
GO:0045927	positive regulation of growth	3	159	0.0817557396602053	0.349596224812488	ENSSSCG00000004753(INO80);ENSSSCG00000015732(TFCP2L1);ENSSSCG00000029460(RND2)
GO:0007049	cell cycle	12	1204	0.0819027313365679	0.349606005139838	ENSSSCG00000002378(MLH3);ENSSSCG00000004680(TERB2);ENSSSCG00000004753(INO80);ENSSSCG00000008629(ROCK2);ENSSSCG00000011743(MECOM);ENSSSCG00000017403(STAT3);ENSSSCG00000022101(BRCA1);ENSSSCG00000022177(DIS3L2);ENSSSCG00000022545(CALM3);ENSSSCG00000026852(NPPC);ENSSSCG00000033830(CCDC8);ENSSSCG00000039157(CLASP1)
GO:0044700	single organism signaling	40	5160	0.0824125883316217	0.351161928411284	ENSSSCG00000002340(PSEN1);ENSSSCG00000002377(EIF2B2);ENSSSCG00000004675(DUOX1);ENSSSCG00000005215(JAK2);ENSSSCG00000008629(ROCK2);ENSSSCG00000008888(NPY1R);ENSSSCG00000008889(NPY5R);ENSSSCG00000011726(VEPH1);ENSSSCG00000011743(MECOM);ENSSSCG00000013788(ADGRE2);ENSSSCG00000013850(Olr1361);ENSSSCG00000013851(OR2Z1);ENSSSCG00000013852(OR10H1);ENSSSCG00000013853(HSH2D);ENSSSCG00000016030(ZSWIM2);ENSS…
GO:0009179	purine ribonucleoside diphosphate metabolic process	2	75	0.0831275753724035	0.352313975440874	ENSSSCG00000002340(PSEN1);ENSSSCG00000017403(STAT3)
GO:1900182	positive regulation of protein localization to nucleus	2	75	0.0831275753724035	0.352313975440874	ENSSSCG00000002340(PSEN1);ENSSSCG00000005215(JAK2)
GO:0048856	anatomical structure development	33	4131	0.083975117178744	0.352313975440874	ENSSSCG00000000567(SOX5);ENSSSCG00000002333(DPF3);ENSSSCG00000002340(PSEN1);ENSSSCG00000002377(EIF2B2);ENSSSCG00000004012(THBS2);ENSSSCG00000004675(DUOX1);ENSSSCG00000004677(DUOXA1);ENSSSCG00000004678(DUOX2);ENSSSCG00000004753(INO80);ENSSSCG00000005215(JAK2);ENSSSCG00000008629(ROCK2);ENSSSCG00000008888(NPY1R);ENSSSCG00000008889(NPY5R);ENSSSCG00000013848(RAB8A);ENSSSCG00000015732(TFCP2L1);ENSSSCG0…
GO:0044093	positive regulation of molecular function	11	1082	0.0842388829074279	0.352313975440874	ENSSSCG00000002340(PSEN1);ENSSSCG00000005058(ATG14);ENSSSCG00000005215(JAK2);ENSSSCG00000008629(ROCK2);ENSSSCG00000008887(NAF1);ENSSSCG00000017403(STAT3);ENSSSCG00000022545(CALM3);ENSSSCG00000026152(PRKD2);ENSSSCG00000026506(RALGAPA2);ENSSSCG00000033093(RGS6);ENSSSCG00000035057(RUNDC1)
GO:0050794	regulation of cellular process	66	9213	0.0843640357393499	0.352313975440874	ENSSSCG00000000567(SOX5);ENSSSCG00000000585(SLCO1C1);ENSSSCG00000002333(DPF3);ENSSSCG00000002340(PSEN1);ENSSSCG00000002350(MIDEAS);ENSSSCG00000002377(EIF2B2);ENSSSCG00000003101(HIF3A);ENSSSCG00000004675(DUOX1);ENSSSCG00000004676(DUOXA2);ENSSSCG00000004677(DUOXA1);ENSSSCG00000004753(INO80);ENSSSCG00000005058(ATG14);ENSSSCG00000005215(JAK2);ENSSSCG00000008629(ROCK2);ENSSSCG00000008887(NAF1);ENSSSCG…
GO:0009135	purine nucleoside diphosphate metabolic process	2	76	0.0850307366207414	0.352313975440874	ENSSSCG00000002340(PSEN1);ENSSSCG00000017403(STAT3)
GO:0023052	signaling	40	5175	0.0856373236180629	0.352313975440874	ENSSSCG00000002340(PSEN1);ENSSSCG00000002377(EIF2B2);ENSSSCG00000004675(DUOX1);ENSSSCG00000005215(JAK2);ENSSSCG00000008629(ROCK2);ENSSSCG00000008888(NPY1R);ENSSSCG00000008889(NPY5R);ENSSSCG00000011726(VEPH1);ENSSSCG00000011743(MECOM);ENSSSCG00000013788(ADGRE2);ENSSSCG00000013850(Olr1361);ENSSSCG00000013851(OR2Z1);ENSSSCG00000013852(OR10H1);ENSSSCG00000013853(HSH2D);ENSSSCG00000016030(ZSWIM2);ENSS…
GO:0000291	nuclear-transcribed mRNA catabolic process, exonucleolytic	1	14	0.0858911140458091	0.352313975440874	ENSSSCG00000022177(DIS3L2)
GO:0007097	nuclear migration	1	14	0.0858911140458091	0.352313975440874	ENSSSCG00000005110(SYNE2)
GO:0030852	regulation of granulocyte differentiation	1	14	0.0858911140458091	0.352313975440874	ENSSSCG00000016298(INPP5D)
GO:0030889	negative regulation of B cell proliferation	1	14	0.0858911140458091	0.352313975440874	ENSSSCG00000016298(INPP5D)
GO:0032793	positive regulation of CREB transcription factor activity	1	14	0.0858911140458091	0.352313975440874	ENSSSCG00000026152(PRKD2)
GO:0035313	wound healing, spreading of epidermal cells	1	14	0.0858911140458091	0.352313975440874	ENSSSCG00000039157(CLASP1)
GO:0040023	establishment of nucleus localization	1	14	0.0858911140458091	0.352313975440874	ENSSSCG00000005110(SYNE2)
GO:0043970	histone H3-K9 acetylation	1	14	0.0858911140458091	0.352313975440874	ENSSSCG00000022101(BRCA1)
GO:0044030	regulation of DNA methylation	1	14	0.0858911140458091	0.352313975440874	ENSSSCG00000022101(BRCA1)
GO:0045655	regulation of monocyte differentiation	1	14	0.0858911140458091	0.352313975440874	ENSSSCG00000016298(INPP5D)
GO:0045922	negative regulation of fatty acid metabolic process	1	14	0.0858911140458091	0.352313975440874	ENSSSCG00000022101(BRCA1)
GO:0060965	negative regulation of gene silencing by miRNA	1	14	0.0858911140458091	0.352313975440874	ENSSSCG00000017403(STAT3)
GO:0070102	interleukin-6-mediated signaling pathway	1	14	0.0858911140458091	0.352313975440874	ENSSSCG00000017403(STAT3)
GO:2000678	negative regulation of transcription regulatory region DNA binding	1	14	0.0858911140458091	0.352313975440874	ENSSSCG00000002340(PSEN1)
GO:2001026	regulation of endothelial cell chemotaxis	1	14	0.0858911140458091	0.352313975440874	ENSSSCG00000026152(PRKD2)
GO:0032204	regulation of telomere maintenance	2	77	0.0869471386256266	0.356041164270362	ENSSSCG00000004753(INO80);ENSSSCG00000008887(NAF1)
GO:0051276	chromosome organization	10	963	0.0874726933301019	0.356300067032549	ENSSSCG00000002350(MIDEAS);ENSSSCG00000002378(MLH3);ENSSSCG00000004680(TERB2);ENSSSCG00000004753(INO80);ENSSSCG00000005215(JAK2);ENSSSCG00000008887(NAF1);ENSSSCG00000011743(MECOM);ENSSSCG00000022101(BRCA1);ENSSSCG00000022177(DIS3L2);ENSSSCG00000026152(PRKD2)
GO:0048585	negative regulation of response to stimulus	12	1218	0.0875059229122983	0.356300067032549	ENSSSCG00000002340(PSEN1);ENSSSCG00000011726(VEPH1);ENSSSCG00000011743(MECOM);ENSSSCG00000016298(INPP5D);ENSSSCG00000017403(STAT3);ENSSSCG00000022101(BRCA1);ENSSSCG00000022280(DACT3);ENSSSCG00000026602(PTGIR);ENSSSCG00000029763(IFI35);ENSSSCG00000033093(RGS6);ENSSSCG00000039157(CLASP1);ENSSSCG00000039640(CDC34)
GO:0071804	cellular potassium ion transport	3	164	0.0877932104571245	0.356300067032549	ENSSSCG00000015711(DPP10);ENSSSCG00000033442(HCN2);ENSSSCG00000040650(KCNH1)
GO:0071805	potassium ion transmembrane transport	3	164	0.0877932104571245	0.356300067032549	ENSSSCG00000015711(DPP10);ENSSSCG00000033442(HCN2);ENSSSCG00000040650(KCNH1)
GO:0048870	cell motility	12	1219	0.0879152133147801	0.356300067032549	ENSSSCG00000002340(PSEN1);ENSSSCG00000004675(DUOX1);ENSSSCG00000004676(DUOXA2);ENSSSCG00000004679(SORD);ENSSSCG00000008629(ROCK2);ENSSSCG00000017402(STAT5A);ENSSSCG00000017403(STAT3);ENSSSCG00000026152(PRKD2);ENSSSCG00000029460(RND2);ENSSSCG00000036640(--);ENSSSCG00000039157(CLASP1);ENSSSCG00000039500(MADCAM1)
GO:0051674	localization of cell	12	1219	0.0879152133147801	0.356300067032549	ENSSSCG00000002340(PSEN1);ENSSSCG00000004675(DUOX1);ENSSSCG00000004676(DUOXA2);ENSSSCG00000004679(SORD);ENSSSCG00000008629(ROCK2);ENSSSCG00000017402(STAT5A);ENSSSCG00000017403(STAT3);ENSSSCG00000026152(PRKD2);ENSSSCG00000029460(RND2);ENSSSCG00000036640(--);ENSSSCG00000039157(CLASP1);ENSSSCG00000039500(MADCAM1)
GO:0010769	regulation of cell morphogenesis involved in differentiation	4	263	0.0880426904049799	0.356300067032549	ENSSSCG00000002340(PSEN1);ENSSSCG00000022280(DACT3);ENSSSCG00000029460(RND2);ENSSSCG00000039157(CLASP1)
GO:0050789	regulation of biological process	69	9719	0.0883101702968755	0.356784902068982	ENSSSCG00000000567(SOX5);ENSSSCG00000000585(SLCO1C1);ENSSSCG00000002333(DPF3);ENSSSCG00000002340(PSEN1);ENSSSCG00000002350(MIDEAS);ENSSSCG00000002377(EIF2B2);ENSSSCG00000003101(HIF3A);ENSSSCG00000004012(THBS2);ENSSSCG00000004675(DUOX1);ENSSSCG00000004676(DUOXA2);ENSSSCG00000004677(DUOXA1);ENSSSCG00000004753(INO80);ENSSSCG00000005058(ATG14);ENSSSCG00000005215(JAK2);ENSSSCG00000008629(ROCK2);ENSSSC…
GO:0043467	regulation of generation of precursor metabolites and energy	2	78	0.0888765386100525	0.358292878422863	ENSSSCG00000002340(PSEN1);ENSSSCG00000017403(STAT3)
GO:0002757	immune response-activating signal transduction	4	264	0.0889800194758765	0.358292878422863	ENSSSCG00000002340(PSEN1);ENSSSCG00000002377(EIF2B2);ENSSSCG00000026152(PRKD2);ENSSSCG00000029763(IFI35)
GO:0050793	regulation of developmental process	17	1887	0.0896158218418635	0.358642801691287	ENSSSCG00000000567(SOX5);ENSSSCG00000002340(PSEN1);ENSSSCG00000004012(THBS2);ENSSSCG00000004677(DUOXA1);ENSSSCG00000004753(INO80);ENSSSCG00000008629(ROCK2);ENSSSCG00000008888(NPY1R);ENSSSCG00000016298(INPP5D);ENSSSCG00000017403(STAT3);ENSSSCG00000022101(BRCA1);ENSSSCG00000022280(DACT3);ENSSSCG00000024059(VAT1);ENSSSCG00000026152(PRKD2);ENSSSCG00000026852(NPPC);ENSSSCG00000029460(RND2);ENSSSCG0000…
GO:0007275	multicellular organism development	29	3573	0.0896959805456976	0.358642801691287	ENSSSCG00000000567(SOX5);ENSSSCG00000002333(DPF3);ENSSSCG00000002340(PSEN1);ENSSSCG00000002377(EIF2B2);ENSSSCG00000004012(THBS2);ENSSSCG00000004675(DUOX1);ENSSSCG00000004677(DUOXA1);ENSSSCG00000004678(DUOX2);ENSSSCG00000004753(INO80);ENSSSCG00000005215(JAK2);ENSSSCG00000008629(ROCK2);ENSSSCG00000008888(NPY1R);ENSSSCG00000008889(NPY5R);ENSSSCG00000015732(TFCP2L1);ENSSSCG00000016287(CHRND);ENSSSCG0…
GO:0044033	multi-organism metabolic process	2	79	0.0908186963019184	0.358642801691287	ENSSSCG00000008629(ROCK2);ENSSSCG00000016300(ATG16L1)
GO:0045639	positive regulation of myeloid cell differentiation	2	79	0.0908186963019184	0.358642801691287	ENSSSCG00000016298(INPP5D);ENSSSCG00000017403(STAT3)
GO:0050729	positive regulation of inflammatory response	2	79	0.0908186963019184	0.358642801691287	ENSSSCG00000017403(STAT3);ENSSSCG00000029763(IFI35)
GO:0070887	cellular response to chemical stimulus	18	2027	0.090877986846282	0.358642801691287	ENSSSCG00000000567(SOX5);ENSSSCG00000002340(PSEN1);ENSSSCG00000003101(HIF3A);ENSSSCG00000004675(DUOX1);ENSSSCG00000005215(JAK2);ENSSSCG00000008629(ROCK2);ENSSSCG00000011726(VEPH1);ENSSSCG00000013848(RAB8A);ENSSSCG00000017402(STAT5A);ENSSSCG00000017403(STAT3);ENSSSCG00000017406(STAT5B);ENSSSCG00000017513(NPEPPS);ENSSSCG00000022068(GNG8);ENSSSCG00000022101(BRCA1);ENSSSCG00000026152(PRKD2);ENSSSCG00…
GO:0007028	cytoplasm organization	1	15	0.0917389285783177	0.358642801691287	ENSSSCG00000015732(TFCP2L1)
GO:0032332	positive regulation of chondrocyte differentiation	1	15	0.0917389285783177	0.358642801691287	ENSSSCG00000000567(SOX5)
GO:0032516	positive regulation of phosphoprotein phosphatase activity	1	15	0.0917389285783177	0.358642801691287	ENSSSCG00000022545(CALM3)
GO:0038065	collagen-activated signaling pathway	1	15	0.0917389285783177	0.358642801691287	ENSSSCG00000005215(JAK2)
GO:0048670	regulation of collateral sprouting	1	15	0.0917389285783177	0.358642801691287	ENSSSCG00000029460(RND2)
GO:0050862	positive regulation of T cell receptor signaling pathway	1	15	0.0917389285783177	0.358642801691287	ENSSSCG00000026152(PRKD2)
GO:0051131	chaperone-mediated protein complex assembly	1	15	0.0917389285783177	0.358642801691287	ENSSSCG00000035199(PTGES3L)
GO:0060382	regulation of DNA strand elongation	1	15	0.0917389285783177	0.358642801691287	ENSSSCG00000004753(INO80)
GO:1901550	regulation of endothelial cell development	1	15	0.0917389285783177	0.358642801691287	ENSSSCG00000008629(ROCK2)
GO:1901889	negative regulation of cell junction assembly	1	15	0.0917389285783177	0.358642801691287	ENSSSCG00000008629(ROCK2)
GO:1902004	positive regulation of beta-amyloid formation	1	15	0.0917389285783177	0.358642801691287	ENSSSCG00000008629(ROCK2)
GO:1903140	regulation of establishment of endothelial barrier	1	15	0.0917389285783177	0.358642801691287	ENSSSCG00000008629(ROCK2)
GO:0023057	negative regulation of signaling	10	973	0.0921500416393157	0.359668013894324	ENSSSCG00000002340(PSEN1);ENSSSCG00000011726(VEPH1);ENSSSCG00000011743(MECOM);ENSSSCG00000016298(INPP5D);ENSSSCG00000022101(BRCA1);ENSSSCG00000022280(DACT3);ENSSSCG00000026602(PTGIR);ENSSSCG00000029763(IFI35);ENSSSCG00000033093(RGS6);ENSSSCG00000039640(CDC34)
GO:0007033	vacuole organization	3	168	0.0927556108709843	0.360934736509725	ENSSSCG00000002340(PSEN1);ENSSSCG00000005058(ATG14);ENSSSCG00000016300(ATG16L1)
GO:0016575	histone deacetylation	2	80	0.0927733739124748	0.360934736509725	ENSSSCG00000002350(MIDEAS);ENSSSCG00000026152(PRKD2)
GO:1903827	regulation of cellular protein localization	5	376	0.0931160026260591	0.361685309235625	ENSSSCG00000002340(PSEN1);ENSSSCG00000005215(JAK2);ENSSSCG00000008629(ROCK2);ENSSSCG00000011726(VEPH1);ENSSSCG00000015711(DPP10)
GO:0007160	cell-matrix adhesion	3	169	0.0940141939836852	0.362745882810908	ENSSSCG00000036640(--);ENSSSCG00000039157(CLASP1);ENSSSCG00000039500(MADCAM1)
GO:0097191	extrinsic apoptotic signaling pathway	3	169	0.0940141939836852	0.362745882810908	ENSSSCG00000005215(JAK2);ENSSSCG00000016030(ZSWIM2);ENSSSCG00000022101(BRCA1)
GO:0001936	regulation of endothelial cell proliferation	2	81	0.0947403361149351	0.362745882810908	ENSSSCG00000017402(STAT5A);ENSSSCG00000026152(PRKD2)
GO:0009166	nucleotide catabolic process	2	81	0.0947403361149351	0.362745882810908	ENSSSCG00000002340(PSEN1);ENSSSCG00000017403(STAT3)
GO:0030038	contractile actin filament bundle assembly	2	81	0.0947403361149351	0.362745882810908	ENSSSCG00000008629(ROCK2);ENSSSCG00000039157(CLASP1)
GO:0032231	regulation of actin filament bundle assembly	2	81	0.0947403361149351	0.362745882810908	ENSSSCG00000008629(ROCK2);ENSSSCG00000039157(CLASP1)
GO:0043149	stress fiber assembly	2	81	0.0947403361149351	0.362745882810908	ENSSSCG00000008629(ROCK2);ENSSSCG00000039157(CLASP1)
GO:0045132	meiotic chromosome segregation	2	81	0.0947403361149351	0.362745882810908	ENSSSCG00000002378(MLH3);ENSSSCG00000004680(TERB2)
GO:0051208	sequestering of calcium ion	2	81	0.0947403361149351	0.362745882810908	ENSSSCG00000002340(PSEN1);ENSSSCG00000022545(CALM3)
GO:0061025	membrane fusion	3	170	0.0952798707000388	0.364234442422933	ENSSSCG00000005058(ATG14);ENSSSCG00000013848(RAB8A);ENSSSCG00000024059(VAT1)
GO:0015711	organic anion transport	5	380	0.0963256254070562	0.364829883760075	ENSSSCG00000000585(SLCO1C1);ENSSSCG00000002340(PSEN1);ENSSSCG00000003105(SLC1A5);ENSSSCG00000011641(SLCO2A1);ENSSSCG00000021998(SLCO1B3)
GO:0045596	negative regulation of cell differentiation	6	494	0.0965719310349375	0.364829883760075	ENSSSCG00000002340(PSEN1);ENSSSCG00000016298(INPP5D);ENSSSCG00000017403(STAT3);ENSSSCG00000022280(DACT3);ENSSSCG00000026852(NPPC);ENSSSCG00000030211(NBR1)
GO:0006520	cellular amino acid metabolic process	4	272	0.0966522080057688	0.364829883760075	ENSSSCG00000000585(SLCO1C1);ENSSSCG00000004676(DUOXA2);ENSSSCG00000004677(DUOXA1);ENSSSCG00000037979(AARSD1)
GO:1900542	regulation of purine nucleotide metabolic process	2	82	0.0967193500232583	0.364829883760075	ENSSSCG00000002340(PSEN1);ENSSSCG00000017403(STAT3)
GO:0003417	growth plate cartilage development	1	16	0.0975497122967751	0.364829883760075	ENSSSCG00000026852(NPPC)
GO:0032816	positive regulation of natural killer cell activation	1	16	0.0975497122967751	0.364829883760075	ENSSSCG00000005215(JAK2)
GO:0034143	regulation of toll-like receptor 4 signaling pathway	1	16	0.0975497122967751	0.364829883760075	ENSSSCG00000029763(IFI35)
GO:0035458	cellular response to interferon-beta	1	16	0.0975497122967751	0.364829883760075	ENSSSCG00000039640(CDC34)
GO:0036092	phosphatidylinositol-3-phosphate biosynthetic process	1	16	0.0975497122967751	0.364829883760075	ENSSSCG00000005058(ATG14)
GO:0036158	outer dynein arm assembly	1	16	0.0975497122967751	0.364829883760075	ENSSSCG00000039469(DNAL1)
GO:0042755	eating behavior	1	16	0.0975497122967751	0.364829883760075	ENSSSCG00000017403(STAT3)
GO:0046641	positive regulation of alpha-beta T cell proliferation	1	16	0.0975497122967751	0.364829883760075	ENSSSCG00000005215(JAK2)
GO:0060149	negative regulation of posttranscriptional gene silencing	1	16	0.0975497122967751	0.364829883760075	ENSSSCG00000017403(STAT3)
GO:0060967	negative regulation of gene silencing by RNA	1	16	0.0975497122967751	0.364829883760075	ENSSSCG00000017403(STAT3)
GO:0006090	pyruvate metabolic process	2	83	0.0987101851710949	0.366334573538196	ENSSSCG00000002340(PSEN1);ENSSSCG00000017403(STAT3)
GO:0006165	nucleoside diphosphate phosphorylation	2	83	0.0987101851710949	0.366334573538196	ENSSSCG00000002340(PSEN1);ENSSSCG00000017403(STAT3)
GO:0009185	ribonucleoside diphosphate metabolic process	2	83	0.0987101851710949	0.366334573538196	ENSSSCG00000002340(PSEN1);ENSSSCG00000017403(STAT3)
GO:0031058	positive regulation of histone modification	2	83	0.0987101851710949	0.366334573538196	ENSSSCG00000022101(BRCA1);ENSSSCG00000026152(PRKD2)
GO:0071453	cellular response to oxygen levels	2	83	0.0987101851710949	0.366334573538196	ENSSSCG00000003101(HIF3A);ENSSSCG00000017513(NPEPPS)
GO:0002764	immune response-regulating signaling pathway	4	275	0.0996077003192003	0.36853323732188	ENSSSCG00000002340(PSEN1);ENSSSCG00000002377(EIF2B2);ENSSSCG00000026152(PRKD2);ENSSSCG00000029763(IFI35)
GO:0031589	cell-substrate adhesion	4	275	0.0996077003192003	0.36853323732188	ENSSSCG00000005215(JAK2);ENSSSCG00000036640(--);ENSSSCG00000039157(CLASP1);ENSSSCG00000039500(MADCAM1)
GO:0002286	T cell activation involved in immune response	2	84	0.1007126134909	0.370370998013515	ENSSSCG00000002340(PSEN1);ENSSSCG00000017403(STAT3)
GO:0035304	regulation of protein dephosphorylation	2	84	0.1007126134909	0.370370998013515	ENSSSCG00000008629(ROCK2);ENSSSCG00000022545(CALM3)
GO:0046939	nucleotide phosphorylation	2	84	0.1007126134909	0.370370998013515	ENSSSCG00000002340(PSEN1);ENSSSCG00000017403(STAT3)
GO:0001568	blood vessel development	6	501	0.101556652907841	0.370370998013515	ENSSSCG00000002340(PSEN1);ENSSSCG00000004012(THBS2);ENSSSCG00000008629(ROCK2);ENSSSCG00000017403(STAT3);ENSSSCG00000022101(BRCA1);ENSSSCG00000026152(PRKD2)
GO:0048863	stem cell differentiation	4	277	0.10160140938392	0.370370998013515	ENSSSCG00000000567(SOX5);ENSSSCG00000017403(STAT3);ENSSSCG00000022280(DACT3);ENSSSCG00000039157(CLASP1)
GO:0006140	regulation of nucleotide metabolic process	2	85	0.102726409293209	0.370370998013515	ENSSSCG00000002340(PSEN1);ENSSSCG00000017403(STAT3)
GO:0043534	blood vessel endothelial cell migration	2	85	0.102726409293209	0.370370998013515	ENSSSCG00000017402(STAT5A);ENSSSCG00000026152(PRKD2)
GO:0010648	negative regulation of cell communication	10	995	0.102966109968047	0.370370998013515	ENSSSCG00000002340(PSEN1);ENSSSCG00000011726(VEPH1);ENSSSCG00000011743(MECOM);ENSSSCG00000016298(INPP5D);ENSSSCG00000022101(BRCA1);ENSSSCG00000022280(DACT3);ENSSSCG00000026602(PTGIR);ENSSSCG00000029763(IFI35);ENSSSCG00000033093(RGS6);ENSSSCG00000039640(CDC34)
GO:0033157	regulation of intracellular protein transport	3	176	0.10302007009087	0.370370998013515	ENSSSCG00000002340(PSEN1);ENSSSCG00000005215(JAK2);ENSSSCG00000011726(VEPH1)
GO:0001522	pseudouridine synthesis	1	17	0.103323697293505	0.370370998013515	ENSSSCG00000008887(NAF1)
GO:0006182	cGMP biosynthetic process	1	17	0.103323697293505	0.370370998013515	ENSSSCG00000026852(NPPC)
GO:0014002	astrocyte development	1	17	0.103323697293505	0.370370998013515	ENSSSCG00000002340(PSEN1)
GO:0014808	release of sequestered calcium ion into cytosol by sarcoplasmic reticulum	1	17	0.103323697293505	0.370370998013515	ENSSSCG00000022545(CALM3)
GO:0030947	regulation of vascular endothelial growth factor receptor signaling pathway	1	17	0.103323697293505	0.370370998013515	ENSSSCG00000026152(PRKD2)
GO:0032892	positive regulation of organic acid transport	1	17	0.103323697293505	0.370370998013515	ENSSSCG00000002340(PSEN1)
GO:0035067	negative regulation of histone acetylation	1	17	0.103323697293505	0.370370998013515	ENSSSCG00000022101(BRCA1)
GO:0035268	protein mannosylation	1	17	0.103323697293505	0.370370998013515	ENSSSCG00000003103(FKRP)
GO:0036010	protein localization to endosome	1	17	0.103323697293505	0.370370998013515	ENSSSCG00000008629(ROCK2)
GO:0043984	histone H4-K16 acetylation	1	17	0.103323697293505	0.370370998013515	ENSSSCG00000022101(BRCA1)
GO:0046677	response to antibiotic	1	17	0.103323697293505	0.370370998013515	ENSSSCG00000005215(JAK2)
GO:2000810	regulation of bicellular tight junction assembly	1	17	0.103323697293505	0.370370998013515	ENSSSCG00000008629(ROCK2)
GO:0048732	gland development	4	279	0.103613651834791	0.37086012271534	ENSSSCG00000002340(PSEN1);ENSSSCG00000004678(DUOX2);ENSSSCG00000005215(JAK2);ENSSSCG00000015732(TFCP2L1)
GO:0009653	anatomical structure morphogenesis	19	2204	0.104163771894228	0.372277622627893	ENSSSCG00000002340(PSEN1);ENSSSCG00000004012(THBS2);ENSSSCG00000004678(DUOX2);ENSSSCG00000008629(ROCK2);ENSSSCG00000008888(NPY1R);ENSSSCG00000008889(NPY5R);ENSSSCG00000013848(RAB8A);ENSSSCG00000015732(TFCP2L1);ENSSSCG00000017403(STAT3);ENSSSCG00000022101(BRCA1);ENSSSCG00000022280(DACT3);ENSSSCG00000024059(VAT1);ENSSSCG00000026152(PRKD2);ENSSSCG00000026852(NPPC);ENSSSCG00000027907(BSG);ENSSSCG0000…
GO:0032388	positive regulation of intracellular transport	3	177	0.104333984464434	0.372335164647078	ENSSSCG00000002340(PSEN1);ENSSSCG00000005215(JAK2);ENSSSCG00000022545(CALM3)
GO:0006952	defense response	10	999	0.105010196608085	0.373747024054644	ENSSSCG00000004676(DUOXA2);ENSSSCG00000004677(DUOXA1);ENSSSCG00000004678(DUOX2);ENSSSCG00000005215(JAK2);ENSSSCG00000016300(ATG16L1);ENSSSCG00000017402(STAT5A);ENSSSCG00000017403(STAT3);ENSSSCG00000017406(STAT5B);ENSSSCG00000026602(PTGIR);ENSSSCG00000029763(IFI35)
GO:0043408	regulation of MAPK cascade	6	506	0.105199703450172	0.373747024054644	ENSSSCG00000002340(PSEN1);ENSSSCG00000011743(MECOM);ENSSSCG00000025856(TMEM106A);ENSSSCG00000026152(PRKD2);ENSSSCG00000030211(NBR1);ENSSSCG00000040083(Shc2)
GO:0051726	regulation of cell cycle	8	748	0.105510778530231	0.373747024054644	ENSSSCG00000004753(INO80);ENSSSCG00000008629(ROCK2);ENSSSCG00000011743(MECOM);ENSSSCG00000017403(STAT3);ENSSSCG00000022101(BRCA1);ENSSSCG00000022545(CALM3);ENSSSCG00000026852(NPPC);ENSSSCG00000033830(CCDC8)
GO:0019079	viral genome replication	2	87	0.106787212354671	0.373747024054644	ENSSSCG00000008629(ROCK2);ENSSSCG00000016300(ATG16L1)
GO:1903825	organic acid transmembrane transport	2	87	0.106787212354671	0.373747024054644	ENSSSCG00000002340(PSEN1);ENSSSCG00000003105(SLC1A5)
GO:0006813	potassium ion transport	3	179	0.106981820174599	0.373747024054644	ENSSSCG00000015711(DPP10);ENSSSCG00000033442(HCN2);ENSSSCG00000040650(KCNH1)
GO:0071560	cellular response to transforming growth factor beta stimulus	3	179	0.106981820174599	0.373747024054644	ENSSSCG00000000567(SOX5);ENSSSCG00000011726(VEPH1);ENSSSCG00000017403(STAT3)
GO:0010563	negative regulation of phosphorus metabolic process	5	393	0.107142677507673	0.373747024054644	ENSSSCG00000002340(PSEN1);ENSSSCG00000005058(ATG14);ENSSSCG00000008629(ROCK2);ENSSSCG00000011743(MECOM);ENSSSCG00000017403(STAT3)
GO:0045936	negative regulation of phosphate metabolic process	5	393	0.107142677507673	0.373747024054644	ENSSSCG00000002340(PSEN1);ENSSSCG00000005058(ATG14);ENSSSCG00000008629(ROCK2);ENSSSCG00000011743(MECOM);ENSSSCG00000017403(STAT3)
GO:0040011	locomotion	13	1397	0.107910602962966	0.373747024054644	ENSSSCG00000002340(PSEN1);ENSSSCG00000004675(DUOX1);ENSSSCG00000004676(DUOXA2);ENSSSCG00000004679(SORD);ENSSSCG00000008629(ROCK2);ENSSSCG00000017402(STAT5A);ENSSSCG00000017403(STAT3);ENSSSCG00000026152(PRKD2);ENSSSCG00000027907(BSG);ENSSSCG00000029460(RND2);ENSSSCG00000036640(--);ENSSSCG00000039157(CLASP1);ENSSSCG00000039500(MADCAM1)
GO:0002062	chondrocyte differentiation	2	88	0.10883377994105	0.373747024054644	ENSSSCG00000000567(SOX5);ENSSSCG00000026852(NPPC)
GO:0016525	negative regulation of angiogenesis	2	88	0.10883377994105	0.373747024054644	ENSSSCG00000004012(THBS2);ENSSSCG00000008629(ROCK2)
GO:0072676	lymphocyte migration	2	88	0.10883377994105	0.373747024054644	ENSSSCG00000036640(--);ENSSSCG00000039500(MADCAM1)
GO:0010458	exit from mitosis	1	18	0.109061114221243	0.373747024054644	ENSSSCG00000039157(CLASP1)
GO:0021895	cerebral cortex neuron differentiation	1	18	0.109061114221243	0.373747024054644	ENSSSCG00000002340(PSEN1)
GO:0032469	endoplasmic reticulum calcium ion homeostasis	1	18	0.109061114221243	0.373747024054644	ENSSSCG00000002340(PSEN1)
GO:0032515	negative regulation of phosphoprotein phosphatase activity	1	18	0.109061114221243	0.373747024054644	ENSSSCG00000008629(ROCK2)
GO:0042766	nucleosome mobilization	1	18	0.109061114221243	0.373747024054644	ENSSSCG00000004753(INO80)
GO:0045671	negative regulation of osteoclast differentiation	1	18	0.109061114221243	0.373747024054644	ENSSSCG00000016298(INPP5D)
GO:0072539	T-helper 17 cell differentiation	1	18	0.109061114221243	0.373747024054644	ENSSSCG00000017403(STAT3)
GO:0098780	response to mitochondrial depolarisation	1	18	0.109061114221243	0.373747024054644	ENSSSCG00000005058(ATG14)
GO:1901020	negative regulation of calcium ion transmembrane transporter activity	1	18	0.109061114221243	0.373747024054644	ENSSSCG00000022545(CALM3)
GO:1901223	negative regulation of NIK/NF-kappaB signaling	1	18	0.109061114221243	0.373747024054644	ENSSSCG00000029763(IFI35)
GO:1902993	positive regulation of amyloid precursor protein catabolic process	1	18	0.109061114221243	0.373747024054644	ENSSSCG00000008629(ROCK2)
GO:1903055	positive regulation of extracellular matrix organization	1	18	0.109061114221243	0.373747024054644	ENSSSCG00000039157(CLASP1)
GO:1903514	calcium ion transport from endoplasmic reticulum to cytosol	1	18	0.109061114221243	0.373747024054644	ENSSSCG00000022545(CALM3)
GO:2000105	positive regulation of DNA-dependent DNA replication	1	18	0.109061114221243	0.373747024054644	ENSSSCG00000004753(INO80)
GO:2000757	negative regulation of peptidyl-lysine acetylation	1	18	0.109061114221243	0.373747024054644	ENSSSCG00000022101(BRCA1)
GO:0051336	regulation of hydrolase activity	8	756	0.110362011851667	0.37766943432525	ENSSSCG00000005215(JAK2);ENSSSCG00000008629(ROCK2);ENSSSCG00000017403(STAT3);ENSSSCG00000022545(CALM3);ENSSSCG00000026152(PRKD2);ENSSSCG00000026506(RALGAPA2);ENSSSCG00000033093(RGS6);ENSSSCG00000035057(RUNDC1)
GO:0010771	negative regulation of cell morphogenesis involved in differentiation	2	89	0.11089083562406	0.377873425765485	ENSSSCG00000002340(PSEN1);ENSSSCG00000022280(DACT3)
GO:0060078	regulation of postsynaptic membrane potential	2	89	0.11089083562406	0.377873425765485	ENSSSCG00000016287(CHRND);ENSSSCG00000016288(CHRNG)
GO:2000181	negative regulation of blood vessel morphogenesis	2	89	0.11089083562406	0.377873425765485	ENSSSCG00000004012(THBS2);ENSSSCG00000008629(ROCK2)
GO:0048518	positive regulation of biological process	36	4682	0.111088361867963	0.378013355314083	ENSSSCG00000000567(SOX5);ENSSSCG00000000585(SLCO1C1);ENSSSCG00000002333(DPF3);ENSSSCG00000002340(PSEN1);ENSSSCG00000002377(EIF2B2);ENSSSCG00000003101(HIF3A);ENSSSCG00000004675(DUOX1);ENSSSCG00000004676(DUOXA2);ENSSSCG00000004677(DUOXA1);ENSSSCG00000004753(INO80);ENSSSCG00000005058(ATG14);ENSSSCG00000005215(JAK2);ENSSSCG00000008629(ROCK2);ENSSSCG00000008887(NAF1);ENSSSCG00000011743(MECOM);ENSSSCG0…
GO:0071559	response to transforming growth factor beta	3	183	0.112356065279287	0.379815693974737	ENSSSCG00000000567(SOX5);ENSSSCG00000011726(VEPH1);ENSSSCG00000017403(STAT3)
GO:0006518	peptide metabolic process	8	760	0.112833507400163	0.379815693974737	ENSSSCG00000002340(PSEN1);ENSSSCG00000002377(EIF2B2);ENSSSCG00000008629(ROCK2);ENSSSCG00000017403(STAT3);ENSSSCG00000017513(NPEPPS);ENSSSCG00000025507(RPL27);ENSSSCG00000037979(AARSD1);ENSSSCG00000038466(EIF4E2)
GO:1901292	nucleoside phosphate catabolic process	2	90	0.112958165299428	0.379815693974737	ENSSSCG00000002340(PSEN1);ENSSSCG00000017403(STAT3)
GO:0001919	regulation of receptor recycling	1	19	0.114762192301969	0.379815693974737	ENSSSCG00000002340(PSEN1)
GO:0002360	T cell lineage commitment	1	19	0.114762192301969	0.379815693974737	ENSSSCG00000017403(STAT3)
GO:0006904	vesicle docking involved in exocytosis	1	19	0.114762192301969	0.379815693974737	ENSSSCG00000013848(RAB8A)
GO:0007130	synaptonemal complex assembly	1	19	0.114762192301969	0.379815693974737	ENSSSCG00000002378(MLH3)
GO:0031061	negative regulation of histone methylation	1	19	0.114762192301969	0.379815693974737	ENSSSCG00000022101(BRCA1)
GO:0042059	negative regulation of epidermal growth factor receptor signaling pathway	1	19	0.114762192301969	0.379815693974737	ENSSSCG00000002340(PSEN1)
GO:0043011	myeloid dendritic cell differentiation	1	19	0.114762192301969	0.379815693974737	ENSSSCG00000002340(PSEN1)
GO:0043247	telomere maintenance in response to DNA damage	1	19	0.114762192301969	0.379815693974737	ENSSSCG00000004753(INO80)
GO:0043552	positive regulation of phosphatidylinositol 3-kinase activity	1	19	0.114762192301969	0.379815693974737	ENSSSCG00000005058(ATG14)
GO:0046174	polyol catabolic process	1	19	0.114762192301969	0.379815693974737	ENSSSCG00000004679(SORD)
GO:0051447	negative regulation of meiotic cell cycle	1	19	0.114762192301969	0.379815693974737	ENSSSCG00000026852(NPPC)
GO:0097369	sodium ion import	1	19	0.114762192301969	0.379815693974737	ENSSSCG00000033442(HCN2)
GO:0098719	sodium ion import across plasma membrane	1	19	0.114762192301969	0.379815693974737	ENSSSCG00000033442(HCN2)
GO:1900017	positive regulation of cytokine production involved in inflammatory response	1	19	0.114762192301969	0.379815693974737	ENSSSCG00000017403(STAT3)
GO:1901984	negative regulation of protein acetylation	1	19	0.114762192301969	0.379815693974737	ENSSSCG00000022101(BRCA1)
GO:1903798	regulation of production of miRNAs involved in gene silencing by miRNA	1	19	0.114762192301969	0.379815693974737	ENSSSCG00000017403(STAT3)
GO:1990118	sodium ion import into cell	1	19	0.114762192301969	0.379815693974737	ENSSSCG00000033442(HCN2)
GO:0035303	regulation of dephosphorylation	2	91	0.115035557119989	0.379895509411583	ENSSSCG00000008629(ROCK2);ENSSSCG00000022545(CALM3)
GO:0072358	cardiovascular system development	8	764	0.115335422372165	0.379895509411583	ENSSSCG00000002340(PSEN1);ENSSSCG00000004012(THBS2);ENSSSCG00000008629(ROCK2);ENSSSCG00000008888(NPY1R);ENSSSCG00000008889(NPY5R);ENSSSCG00000017403(STAT3);ENSSSCG00000022101(BRCA1);ENSSSCG00000026152(PRKD2)
GO:0006928	movement of cell or subcellular component	14	1549	0.11588014413573	0.379895509411583	ENSSSCG00000002340(PSEN1);ENSSSCG00000004009(DYNLT2);ENSSSCG00000004675(DUOX1);ENSSSCG00000004676(DUOXA2);ENSSSCG00000004679(SORD);ENSSSCG00000008629(ROCK2);ENSSSCG00000017402(STAT5A);ENSSSCG00000017403(STAT3);ENSSSCG00000026152(PRKD2);ENSSSCG00000027907(BSG);ENSSSCG00000029460(RND2);ENSSSCG00000036640(--);ENSSSCG00000039157(CLASP1);ENSSSCG00000039500(MADCAM1)
GO:2001233	regulation of apoptotic signaling pathway	4	291	0.116067735014613	0.379895509411583	ENSSSCG00000002340(PSEN1);ENSSSCG00000005215(JAK2);ENSSSCG00000016030(ZSWIM2);ENSSSCG00000022101(BRCA1)
GO:0001944	vasculature development	6	521	0.116535219333033	0.379895509411583	ENSSSCG00000002340(PSEN1);ENSSSCG00000004012(THBS2);ENSSSCG00000008629(ROCK2);ENSSSCG00000017403(STAT3);ENSSSCG00000022101(BRCA1);ENSSSCG00000026152(PRKD2)
GO:0034613	cellular protein localization	12	1284	0.117120743716634	0.379895509411583	ENSSSCG00000002340(PSEN1);ENSSSCG00000004676(DUOXA2);ENSSSCG00000004677(DUOXA1);ENSSSCG00000005204(RANBP6);ENSSSCG00000005215(JAK2);ENSSSCG00000008629(ROCK2);ENSSSCG00000011726(VEPH1);ENSSSCG00000013848(RAB8A);ENSSSCG00000015711(DPP10);ENSSSCG00000016300(ATG16L1);ENSSSCG00000017403(STAT3);ENSSSCG00000039500(MADCAM1)
GO:0030282	bone mineralization	2	92	0.117122801476076	0.379895509411583	ENSSSCG00000004678(DUOX2);ENSSSCG00000030211(NBR1)
GO:1901343	negative regulation of vasculature development	2	92	0.117122801476076	0.379895509411583	ENSSSCG00000004012(THBS2);ENSSSCG00000008629(ROCK2)
GO:2001022	positive regulation of response to DNA damage stimulus	2	92	0.117122801476076	0.379895509411583	ENSSSCG00000004753(INO80);ENSSSCG00000022101(BRCA1)
GO:0072359	circulatory system development	8	768	0.11786762088118	0.379895509411583	ENSSSCG00000002340(PSEN1);ENSSSCG00000004012(THBS2);ENSSSCG00000008629(ROCK2);ENSSSCG00000008888(NPY1R);ENSSSCG00000008889(NPY5R);ENSSSCG00000017403(STAT3);ENSSSCG00000022101(BRCA1);ENSSSCG00000026152(PRKD2)
GO:0030334	regulation of cell migration	7	645	0.118651878047699	0.379895509411583	ENSSSCG00000008629(ROCK2);ENSSSCG00000017402(STAT5A);ENSSSCG00000017403(STAT3);ENSSSCG00000026152(PRKD2);ENSSSCG00000036640(--);ENSSSCG00000039157(CLASP1);ENSSSCG00000039500(MADCAM1)
GO:0000209	protein polyubiquitination	3	188	0.119216878389324	0.379895509411583	ENSSSCG00000016030(ZSWIM2);ENSSSCG00000022101(BRCA1);ENSSSCG00000039640(CDC34)
GO:0051321	meiotic cell cycle	3	188	0.119216878389324	0.379895509411583	ENSSSCG00000002378(MLH3);ENSSSCG00000004680(TERB2);ENSSSCG00000026852(NPPC)
GO:0007229	integrin-mediated signaling pathway	2	93	0.119219690976066	0.379895509411583	ENSSSCG00000036640(--);ENSSSCG00000039500(MADCAM1)
GO:0098739	import across plasma membrane	2	93	0.119219690976066	0.379895509411583	ENSSSCG00000002340(PSEN1);ENSSSCG00000033442(HCN2)
GO:0070727	cellular macromolecule localization	12	1290	0.120074391873318	0.379895509411583	ENSSSCG00000002340(PSEN1);ENSSSCG00000004676(DUOXA2);ENSSSCG00000004677(DUOXA1);ENSSSCG00000005204(RANBP6);ENSSSCG00000005215(JAK2);ENSSSCG00000008629(ROCK2);ENSSSCG00000011726(VEPH1);ENSSSCG00000013848(RAB8A);ENSSSCG00000015711(DPP10);ENSSSCG00000016300(ATG16L1);ENSSSCG00000017403(STAT3);ENSSSCG00000039500(MADCAM1)
GO:1902589	single-organism organelle organization	19	2248	0.120241225129044	0.379895509411583	ENSSSCG00000002350(MIDEAS);ENSSSCG00000002378(MLH3);ENSSSCG00000004680(TERB2);ENSSSCG00000004753(INO80);ENSSSCG00000005058(ATG14);ENSSSCG00000005215(JAK2);ENSSSCG00000008629(ROCK2);ENSSSCG00000008887(NAF1);ENSSSCG00000011743(MECOM);ENSSSCG00000013848(RAB8A);ENSSSCG00000022101(BRCA1);ENSSSCG00000022177(DIS3L2);ENSSSCG00000024059(VAT1);ENSSSCG00000026152(PRKD2);ENSSSCG00000029460(RND2);ENSSSCG00000…
GO:0010033	response to organic substance	17	1970	0.120413629777123	0.379895509411583	ENSSSCG00000000567(SOX5);ENSSSCG00000002340(PSEN1);ENSSSCG00000004675(DUOX1);ENSSSCG00000005215(JAK2);ENSSSCG00000008629(ROCK2);ENSSSCG00000011726(VEPH1);ENSSSCG00000013848(RAB8A);ENSSSCG00000017402(STAT5A);ENSSSCG00000017403(STAT3);ENSSSCG00000017406(STAT5B);ENSSSCG00000022068(GNG8);ENSSSCG00000022101(BRCA1);ENSSSCG00000026152(PRKD2);ENSSSCG00000026602(PTGIR);ENSSSCG00000026829(MYNN);ENSSSCG0000…
GO:0007176	regulation of epidermal growth factor-activated receptor activity	1	20	0.120427159335691	0.379895509411583	ENSSSCG00000002340(PSEN1)
GO:0021904	dorsal/ventral neural tube patterning	1	20	0.120427159335691	0.379895509411583	ENSSSCG00000002340(PSEN1)
GO:0034453	microtubule anchoring	1	20	0.120427159335691	0.379895509411583	ENSSSCG00000039157(CLASP1)
GO:0035456	response to interferon-beta	1	20	0.120427159335691	0.379895509411583	ENSSSCG00000039640(CDC34)
GO:0035767	endothelial cell chemotaxis	1	20	0.120427159335691	0.379895509411583	ENSSSCG00000026152(PRKD2)
GO:0046068	cGMP metabolic process	1	20	0.120427159335691	0.379895509411583	ENSSSCG00000026852(NPPC)
GO:0048668	collateral sprouting	1	20	0.120427159335691	0.379895509411583	ENSSSCG00000029460(RND2)
GO:0051570	regulation of histone H3-K9 methylation	1	20	0.120427159335691	0.379895509411583	ENSSSCG00000022101(BRCA1)
GO:0051571	positive regulation of histone H3-K4 methylation	1	20	0.120427159335691	0.379895509411583	ENSSSCG00000022101(BRCA1)
GO:0060999	positive regulation of dendritic spine development	1	20	0.120427159335691	0.379895509411583	ENSSSCG00000002340(PSEN1)
GO:0070296	sarcoplasmic reticulum calcium ion transport	1	20	0.120427159335691	0.379895509411583	ENSSSCG00000022545(CALM3)
GO:0070920	regulation of production of small RNA involved in gene silencing by RNA	1	20	0.120427159335691	0.379895509411583	ENSSSCG00000017403(STAT3)
GO:1900193	regulation of oocyte maturation	1	20	0.120427159335691	0.379895509411583	ENSSSCG00000026852(NPPC)
GO:1901185	negative regulation of ERBB signaling pathway	1	20	0.120427159335691	0.379895509411583	ENSSSCG00000002340(PSEN1)
GO:1903170	negative regulation of calcium ion transmembrane transport	1	20	0.120427159335691	0.379895509411583	ENSSSCG00000022545(CALM3)
GO:1904407	positive regulation of nitric oxide metabolic process	1	20	0.120427159335691	0.379895509411583	ENSSSCG00000025856(TMEM106A)
GO:2000637	positive regulation of gene silencing by miRNA	1	20	0.120427159335691	0.379895509411583	ENSSSCG00000017403(STAT3)
GO:0016568	chromatin modification	6	526	0.120447003397878	0.379895509411583	ENSSSCG00000002350(MIDEAS);ENSSSCG00000004753(INO80);ENSSSCG00000005215(JAK2);ENSSSCG00000011743(MECOM);ENSSSCG00000022101(BRCA1);ENSSSCG00000026152(PRKD2)
GO:0022402	cell cycle process	9	900	0.121096168616397	0.381445036997674	ENSSSCG00000002378(MLH3);ENSSSCG00000004680(TERB2);ENSSSCG00000004753(INO80);ENSSSCG00000008629(ROCK2);ENSSSCG00000022101(BRCA1);ENSSSCG00000022177(DIS3L2);ENSSSCG00000022545(CALM3);ENSSSCG00000033830(CCDC8);ENSSSCG00000039157(CLASP1)
GO:0018107	peptidyl-threonine phosphorylation	2	94	0.121326020427075	0.381546245120904	ENSSSCG00000008629(ROCK2);ENSSSCG00000026152(PRKD2)
GO:0030099	myeloid cell differentiation	4	296	0.121444148384923	0.381546245120904	ENSSSCG00000002340(PSEN1);ENSSSCG00000005215(JAK2);ENSSSCG00000016298(INPP5D);ENSSSCG00000017403(STAT3)
GO:0003007	heart morphogenesis	3	191	0.123407103869163	0.384535201981511	ENSSSCG00000002340(PSEN1);ENSSSCG00000008888(NPY1R);ENSSSCG00000008889(NPY5R)
GO:1903310	positive regulation of chromatin modification	2	95	0.123441586815806	0.384535201981511	ENSSSCG00000022101(BRCA1);ENSSSCG00000026152(PRKD2)
GO:0015850	organic hydroxy compound transport	3	192	0.124815816808136	0.384535201981511	ENSSSCG00000000585(SLCO1C1);ENSSSCG00000002340(PSEN1);ENSSSCG00000021998(SLCO1B3)
GO:0001935	endothelial cell proliferation	2	96	0.125566189289554	0.384535201981511	ENSSSCG00000017402(STAT5A);ENSSSCG00000026152(PRKD2)
GO:0030307	positive regulation of cell growth	2	96	0.125566189289554	0.384535201981511	ENSSSCG00000004753(INO80);ENSSSCG00000029460(RND2)
GO:0032635	interleukin-6 production	2	96	0.125566189289554	0.384535201981511	ENSSSCG00000016298(INPP5D);ENSSSCG00000025856(TMEM106A)
GO:0032675	regulation of interleukin-6 production	2	96	0.125566189289554	0.384535201981511	ENSSSCG00000016298(INPP5D);ENSSSCG00000025856(TMEM106A)
GO:0001774	microglial cell activation	1	21	0.126056241709171	0.384535201981511	ENSSSCG00000005215(JAK2)
GO:0018200	peptidyl-glutamic acid modification	1	21	0.126056241709171	0.384535201981511	ENSSSCG00000036434(TPGS1)
GO:0031065	positive regulation of histone deacetylation	1	21	0.126056241709171	0.384535201981511	ENSSSCG00000026152(PRKD2)
GO:0045577	regulation of B cell differentiation	1	21	0.126056241709171	0.384535201981511	ENSSSCG00000016298(INPP5D)
GO:0046329	negative regulation of JNK cascade	1	21	0.126056241709171	0.384535201981511	ENSSSCG00000011743(MECOM)
GO:0050857	positive regulation of antigen receptor-mediated signaling pathway	1	21	0.126056241709171	0.384535201981511	ENSSSCG00000026152(PRKD2)
GO:0060148	positive regulation of posttranscriptional gene silencing	1	21	0.126056241709171	0.384535201981511	ENSSSCG00000017403(STAT3)
GO:0060281	regulation of oocyte development	1	21	0.126056241709171	0.384535201981511	ENSSSCG00000026852(NPPC)
GO:0060969	negative regulation of gene silencing	1	21	0.126056241709171	0.384535201981511	ENSSSCG00000017403(STAT3)
GO:0070193	synaptonemal complex organization	1	21	0.126056241709171	0.384535201981511	ENSSSCG00000002378(MLH3)
GO:0071385	cellular response to glucocorticoid stimulus	1	21	0.126056241709171	0.384535201981511	ENSSSCG00000005215(JAK2)
GO:0071514	genetic imprinting	1	21	0.126056241709171	0.384535201981511	ENSSSCG00000022101(BRCA1)
GO:0090330	regulation of platelet aggregation	1	21	0.126056241709171	0.384535201981511	ENSSSCG00000005215(JAK2)
GO:1901021	positive regulation of calcium ion transmembrane transporter activity	1	21	0.126056241709171	0.384535201981511	ENSSSCG00000022545(CALM3)
GO:1902042	negative regulation of extrinsic apoptotic signaling pathway via death domain receptors	1	21	0.126056241709171	0.384535201981511	ENSSSCG00000022101(BRCA1)
GO:1904646	cellular response to beta-amyloid	1	21	0.126056241709171	0.384535201981511	ENSSSCG00000002340(PSEN1)
GO:0042063	gliogenesis	3	193	0.126230426500508	0.384580971532443	ENSSSCG00000002340(PSEN1);ENSSSCG00000002377(EIF2B2);ENSSSCG00000017403(STAT3)
GO:0033365	protein localization to organelle	7	656	0.126493320500208	0.384702352930551	ENSSSCG00000002340(PSEN1);ENSSSCG00000005204(RANBP6);ENSSSCG00000005215(JAK2);ENSSSCG00000008629(ROCK2);ENSSSCG00000011726(VEPH1);ENSSSCG00000013848(RAB8A);ENSSSCG00000017403(STAT3)
GO:0032502	developmental process	34	4439	0.126738647181988	0.384702352930551	ENSSSCG00000000567(SOX5);ENSSSCG00000002333(DPF3);ENSSSCG00000002340(PSEN1);ENSSSCG00000002377(EIF2B2);ENSSSCG00000004012(THBS2);ENSSSCG00000004675(DUOX1);ENSSSCG00000004677(DUOXA1);ENSSSCG00000004678(DUOX2);ENSSSCG00000004753(INO80);ENSSSCG00000005215(JAK2);ENSSSCG00000008629(ROCK2);ENSSSCG00000008888(NPY1R);ENSSSCG00000008889(NPY5R);ENSSSCG00000013848(RAB8A);ENSSSCG00000015732(TFCP2L1);ENSSSCG0…
GO:0034660	ncRNA metabolic process	5	415	0.12674796065096	0.384702352930551	ENSSSCG00000008887(NAF1);ENSSSCG00000017403(STAT3);ENSSSCG00000022177(DIS3L2);ENSSSCG00000025507(RPL27);ENSSSCG00000037979(AARSD1)
GO:0044772	mitotic cell cycle phase transition	4	301	0.126926874026758	0.384762017125029	ENSSSCG00000004753(INO80);ENSSSCG00000022101(BRCA1);ENSSSCG00000022545(CALM3);ENSSSCG00000039157(CLASP1)
GO:0006476	protein deacetylation	2	97	0.127699629137348	0.386135549431581	ENSSSCG00000002350(MIDEAS);ENSSSCG00000026152(PRKD2)
GO:0007127	meiosis I	2	97	0.127699629137348	0.386135549431581	ENSSSCG00000002378(MLH3);ENSSSCG00000004680(TERB2)
GO:0010927	cellular component assembly involved in morphogenesis	3	195	0.129077122562113	0.386941106084585	ENSSSCG00000036434(TPGS1);ENSSSCG00000039157(CLASP1);ENSSSCG00000039469(DNAL1)
GO:0007159	leukocyte cell-cell adhesion	5	418	0.129543248704637	0.386941106084585	ENSSSCG00000002340(PSEN1);ENSSSCG00000005215(JAK2);ENSSSCG00000017403(STAT3);ENSSSCG00000036640(--);ENSSSCG00000039500(MADCAM1)
GO:0051301	cell division	5	418	0.129543248704637	0.386941106084585	ENSSSCG00000000567(SOX5);ENSSSCG00000022177(DIS3L2);ENSSSCG00000022545(CALM3);ENSSSCG00000033830(CCDC8);ENSSSCG00000039157(CLASP1)
GO:0031401	positive regulation of protein modification process	9	914	0.129621772163836	0.386941106084585	ENSSSCG00000002340(PSEN1);ENSSSCG00000005058(ATG14);ENSSSCG00000005215(JAK2);ENSSSCG00000008629(ROCK2);ENSSSCG00000022101(BRCA1);ENSSSCG00000022545(CALM3);ENSSSCG00000025856(TMEM106A);ENSSSCG00000026152(PRKD2);ENSSSCG00000040083(Shc2)
GO:0002687	positive regulation of leukocyte migration	2	98	0.12984170977126	0.386941106084585	ENSSSCG00000036640(--);ENSSSCG00000039500(MADCAM1)
GO:0016570	histone modification	5	420	0.13142252896572	0.386941106084585	ENSSSCG00000002350(MIDEAS);ENSSSCG00000005215(JAK2);ENSSSCG00000011743(MECOM);ENSSSCG00000022101(BRCA1);ENSSSCG00000026152(PRKD2)
GO:0003416	endochondral bone growth	1	22	0.131649664404606	0.386941106084585	ENSSSCG00000026852(NPPC)
GO:0006298	mismatch repair	1	22	0.131649664404606	0.386941106084585	ENSSSCG00000002378(MLH3)
GO:0007026	negative regulation of microtubule depolymerization	1	22	0.131649664404606	0.386941106084585	ENSSSCG00000039157(CLASP1)
GO:0010575	positive regulation of vascular endothelial growth factor production	1	22	0.131649664404606	0.386941106084585	ENSSSCG00000022101(BRCA1)
GO:0010586	miRNA metabolic process	1	22	0.131649664404606	0.386941106084585	ENSSSCG00000022177(DIS3L2)
GO:0010640	regulation of platelet-derived growth factor receptor signaling pathway	1	22	0.131649664404606	0.386941106084585	ENSSSCG00000026602(PTGIR)
GO:0015813	L-glutamate transport	1	22	0.131649664404606	0.386941106084585	ENSSSCG00000002340(PSEN1)
GO:0019236	response to pheromone	1	22	0.131649664404606	0.386941106084585	ENSSSCG00000022068(GNG8)
GO:0030224	monocyte differentiation	1	22	0.131649664404606	0.386941106084585	ENSSSCG00000016298(INPP5D)
GO:0043687	post-translational protein modification	1	22	0.131649664404606	0.386941106084585	ENSSSCG00000016300(ATG16L1)
GO:0045978	negative regulation of nucleoside metabolic process	1	22	0.131649664404606	0.386941106084585	ENSSSCG00000017403(STAT3)
GO:0045979	positive regulation of nucleoside metabolic process	1	22	0.131649664404606	0.386941106084585	ENSSSCG00000002340(PSEN1)
GO:0051647	nucleus localization	1	22	0.131649664404606	0.386941106084585	ENSSSCG00000005110(SYNE2)
GO:0071354	cellular response to interleukin-6	1	22	0.131649664404606	0.386941106084585	ENSSSCG00000017403(STAT3)
GO:1901385	regulation of voltage-gated calcium channel activity	1	22	0.131649664404606	0.386941106084585	ENSSSCG00000022545(CALM3)
GO:1903579	negative regulation of ATP metabolic process	1	22	0.131649664404606	0.386941106084585	ENSSSCG00000017403(STAT3)
GO:1903580	positive regulation of ATP metabolic process	1	22	0.131649664404606	0.386941106084585	ENSSSCG00000002340(PSEN1)
GO:0000086	G2/M transition of mitotic cell cycle	2	99	0.131992236707841	0.387006363939495	ENSSSCG00000022101(BRCA1);ENSSSCG00000022545(CALM3)
GO:0051238	sequestering of metal ion	2	99	0.131992236707841	0.387006363939495	ENSSSCG00000002340(PSEN1);ENSSSCG00000022545(CALM3)
GO:0002366	leukocyte activation involved in immune response	3	198	0.133390056007727	0.390630757957175	ENSSSCG00000002340(PSEN1);ENSSSCG00000017403(STAT3);ENSSSCG00000029763(IFI35)
GO:0010212	response to ionizing radiation	2	100	0.134151017549721	0.391909139540662	ENSSSCG00000004753(INO80);ENSSSCG00000022101(BRCA1)
GO:0051225	spindle assembly	2	100	0.134151017549721	0.391909139540662	ENSSSCG00000004753(INO80);ENSSSCG00000039157(CLASP1)
GO:1903047	mitotic cell cycle process	6	544	0.135065672667951	0.394104668074601	ENSSSCG00000004753(INO80);ENSSSCG00000022101(BRCA1);ENSSSCG00000022177(DIS3L2);ENSSSCG00000022545(CALM3);ENSSSCG00000033830(CCDC8);ENSSSCG00000039157(CLASP1)
GO:0008283	cell proliferation	12	1320	0.135487743913199	0.394166093740694	ENSSSCG00000000567(SOX5);ENSSSCG00000002340(PSEN1);ENSSSCG00000005215(JAK2);ENSSSCG00000016298(INPP5D);ENSSSCG00000017402(STAT5A);ENSSSCG00000017403(STAT3);ENSSSCG00000017406(STAT5B);ENSSSCG00000022177(DIS3L2);ENSSSCG00000026152(PRKD2);ENSSSCG00000026602(PTGIR);ENSSSCG00000026852(NPPC);ENSSSCG00000029763(IFI35)
GO:0002263	cell activation involved in immune response	3	200	0.136293312827877	0.394166093740694	ENSSSCG00000002340(PSEN1);ENSSSCG00000017403(STAT3);ENSSSCG00000029763(IFI35)
GO:0045165	cell fate commitment	3	200	0.136293312827877	0.394166093740694	ENSSSCG00000000567(SOX5);ENSSSCG00000002340(PSEN1);ENSSSCG00000017403(STAT3)
GO:0045666	positive regulation of neuron differentiation	3	200	0.136293312827877	0.394166093740694	ENSSSCG00000002340(PSEN1);ENSSSCG00000004677(DUOXA1);ENSSSCG00000029460(RND2)
GO:0048514	blood vessel morphogenesis	5	426	0.137134971886798	0.394166093740694	ENSSSCG00000004012(THBS2);ENSSSCG00000008629(ROCK2);ENSSSCG00000017403(STAT3);ENSSSCG00000022101(BRCA1);ENSSSCG00000026152(PRKD2)
GO:0008053	mitochondrial fusion	1	23	0.137207651008247	0.394166093740694	ENSSSCG00000024059(VAT1)
GO:0010719	negative regulation of epithelial to mesenchymal transition	1	23	0.137207651008247	0.394166093740694	ENSSSCG00000022280(DACT3)
GO:0030878	thyroid gland development	1	23	0.137207651008247	0.394166093740694	ENSSSCG00000004678(DUOX2)
GO:0034123	positive regulation of toll-like receptor signaling pathway	1	23	0.137207651008247	0.394166093740694	ENSSSCG00000029763(IFI35)
GO:0043171	peptide catabolic process	1	23	0.137207651008247	0.394166093740694	ENSSSCG00000017513(NPEPPS)
GO:0072538	T-helper 17 type immune response	1	23	0.137207651008247	0.394166093740694	ENSSSCG00000017403(STAT3)
GO:0090218	positive regulation of lipid kinase activity	1	23	0.137207651008247	0.394166093740694	ENSSSCG00000005058(ATG14)
GO:0098901	regulation of cardiac muscle cell action potential	1	23	0.137207651008247	0.394166093740694	ENSSSCG00000022545(CALM3)
GO:0018210	peptidyl-threonine modification	2	102	0.13849258168086	0.39738488995363	ENSSSCG00000008629(ROCK2);ENSSSCG00000026152(PRKD2)
GO:0033044	regulation of chromosome organization	4	312	0.139349634849567	0.399369772000658	ENSSSCG00000004753(INO80);ENSSSCG00000008887(NAF1);ENSSSCG00000022101(BRCA1);ENSSSCG00000026152(PRKD2)
GO:0048646	anatomical structure formation involved in morphogenesis	9	930	0.13975191757437	0.40004814319867	ENSSSCG00000002340(PSEN1);ENSSSCG00000004012(THBS2);ENSSSCG00000008629(ROCK2);ENSSSCG00000017403(STAT3);ENSSSCG00000022101(BRCA1);ENSSSCG00000026152(PRKD2);ENSSSCG00000036434(TPGS1);ENSSSCG00000039157(CLASP1);ENSSSCG00000039469(DNAL1)
GO:0051241	negative regulation of multicellular organismal process	8	802	0.140591318900063	0.400214212004034	ENSSSCG00000002340(PSEN1);ENSSSCG00000004012(THBS2);ENSSSCG00000008629(ROCK2);ENSSSCG00000016298(INPP5D);ENSSSCG00000017403(STAT3);ENSSSCG00000022280(DACT3);ENSSSCG00000026852(NPPC);ENSSSCG00000030211(NBR1)
GO:0051648	vesicle localization	3	203	0.140689076796715	0.400214212004034	ENSSSCG00000002340(PSEN1);ENSSSCG00000036434(TPGS1);ENSSSCG00000039157(CLASP1)
GO:0051640	organelle localization	5	430	0.141004483273541	0.400214212004034	ENSSSCG00000002340(PSEN1);ENSSSCG00000004680(TERB2);ENSSSCG00000005110(SYNE2);ENSSSCG00000036434(TPGS1);ENSSSCG00000039157(CLASP1)
GO:0048731	system development	26	3307	0.141699475554436	0.400214212004034	ENSSSCG00000000567(SOX5);ENSSSCG00000002333(DPF3);ENSSSCG00000002340(PSEN1);ENSSSCG00000002377(EIF2B2);ENSSSCG00000004012(THBS2);ENSSSCG00000004677(DUOXA1);ENSSSCG00000004678(DUOX2);ENSSSCG00000005215(JAK2);ENSSSCG00000008629(ROCK2);ENSSSCG00000008888(NPY1R);ENSSSCG00000008889(NPY5R);ENSSSCG00000015732(TFCP2L1);ENSSSCG00000016287(CHRND);ENSSSCG00000016290(EFHD1);ENSSSCG00000016298(INPP5D);ENSSSCG…
GO:0043547	positive regulation of GTPase activity	3	204	0.142165017670729	0.400214212004034	ENSSSCG00000026506(RALGAPA2);ENSSSCG00000033093(RGS6);ENSSSCG00000035057(RUNDC1)
GO:0055085	transmembrane transport	11	1199	0.14272891390768	0.400214212004034	ENSSSCG00000000585(SLCO1C1);ENSSSCG00000002340(PSEN1);ENSSSCG00000003105(SLC1A5);ENSSSCG00000011641(SLCO2A1);ENSSSCG00000015711(DPP10);ENSSSCG00000016287(CHRND);ENSSSCG00000016288(CHRNG);ENSSSCG00000021998(SLCO1B3);ENSSSCG00000022545(CALM3);ENSSSCG00000033442(HCN2);ENSSSCG00000040650(KCNH1)
GO:0007288	sperm axoneme assembly	1	24	0.142730423718971	0.400214212004034	ENSSSCG00000036434(TPGS1)
GO:0009048	dosage compensation by inactivation of X chromosome	1	24	0.142730423718971	0.400214212004034	ENSSSCG00000022101(BRCA1)
GO:0010922	positive regulation of phosphatase activity	1	24	0.142730423718971	0.400214212004034	ENSSSCG00000022545(CALM3)
GO:0040036	regulation of fibroblast growth factor receptor signaling pathway	1	24	0.142730423718971	0.400214212004034	ENSSSCG00000026152(PRKD2)
GO:0042308	negative regulation of protein import into nucleus	1	24	0.142730423718971	0.400214212004034	ENSSSCG00000011726(VEPH1)
GO:0043368	positive T cell selection	1	24	0.142730423718971	0.400214212004034	ENSSSCG00000017403(STAT3)
GO:0051497	negative regulation of stress fiber assembly	1	24	0.142730423718971	0.400214212004034	ENSSSCG00000039157(CLASP1)
GO:0070741	response to interleukin-6	1	24	0.142730423718971	0.400214212004034	ENSSSCG00000017403(STAT3)
GO:0071384	cellular response to corticosteroid stimulus	1	24	0.142730423718971	0.400214212004034	ENSSSCG00000005215(JAK2)
GO:0098868	bone growth	1	24	0.142730423718971	0.400214212004034	ENSSSCG00000026852(NPPC)
GO:1904590	negative regulation of protein import	1	24	0.142730423718971	0.400214212004034	ENSSSCG00000011726(VEPH1)
GO:0009132	nucleoside diphosphate metabolic process	2	104	0.14286490401691	0.400214212004034	ENSSSCG00000002340(PSEN1);ENSSSCG00000017403(STAT3)
GO:0016569	covalent chromatin modification	5	432	0.142957311655414	0.400214212004034	ENSSSCG00000002350(MIDEAS);ENSSSCG00000005215(JAK2);ENSSSCG00000011743(MECOM);ENSSSCG00000022101(BRCA1);ENSSSCG00000026152(PRKD2)
GO:0010646	regulation of cell communication	20	2447	0.143277702734864	0.400646909499341	ENSSSCG00000002340(PSEN1);ENSSSCG00000005058(ATG14);ENSSSCG00000005215(JAK2);ENSSSCG00000011726(VEPH1);ENSSSCG00000011743(MECOM);ENSSSCG00000016030(ZSWIM2);ENSSSCG00000016298(INPP5D);ENSSSCG00000017403(STAT3);ENSSSCG00000022101(BRCA1);ENSSSCG00000022280(DACT3);ENSSSCG00000022545(CALM3);ENSSSCG00000025856(TMEM106A);ENSSSCG00000026152(PRKD2);ENSSSCG00000026506(RALGAPA2);ENSSSCG00000026602(PTGIR);EN…
GO:0019827	stem cell population maintenance	2	105	0.145062140167169	0.402354134056215	ENSSSCG00000017403(STAT3);ENSSSCG00000022177(DIS3L2)
GO:0034968	histone lysine methylation	2	105	0.145062140167169	0.402354134056215	ENSSSCG00000011743(MECOM);ENSSSCG00000022101(BRCA1)
GO:0001667	ameboidal-type cell migration	4	317	0.145154010599367	0.402354134056215	ENSSSCG00000008629(ROCK2);ENSSSCG00000017402(STAT5A);ENSSSCG00000026152(PRKD2);ENSSSCG00000039157(CLASP1)
GO:0034248	regulation of cellular amide metabolic process	4	317	0.145154010599367	0.402354134056215	ENSSSCG00000008629(ROCK2);ENSSSCG00000017403(STAT3);ENSSSCG00000037979(AARSD1);ENSSSCG00000038466(EIF4E2)
GO:0042221	response to chemical	25	3174	0.146310349810031	0.402354134056215	ENSSSCG00000000567(SOX5);ENSSSCG00000002340(PSEN1);ENSSSCG00000003101(HIF3A);ENSSSCG00000004675(DUOX1);ENSSSCG00000004678(DUOX2);ENSSSCG00000005215(JAK2);ENSSSCG00000008629(ROCK2);ENSSSCG00000011726(VEPH1);ENSSSCG00000013848(RAB8A);ENSSSCG00000013851(OR2Z1);ENSSSCG00000013852(OR10H1);ENSSSCG00000017402(STAT5A);ENSSSCG00000017403(STAT3);ENSSSCG00000017406(STAT5B);ENSSSCG00000017513(NPEPPS);ENSSSCG…
GO:0060341	regulation of cellular localization	8	811	0.146957001488596	0.402354134056215	ENSSSCG00000002340(PSEN1);ENSSSCG00000005215(JAK2);ENSSSCG00000008629(ROCK2);ENSSSCG00000011726(VEPH1);ENSSSCG00000013848(RAB8A);ENSSSCG00000015711(DPP10);ENSSSCG00000022545(CALM3);ENSSSCG00000039157(CLASP1)
GO:0007098	centrosome cycle	2	106	0.14726651863352	0.402354134056215	ENSSSCG00000008629(ROCK2);ENSSSCG00000022101(BRCA1)
GO:0090316	positive regulation of intracellular protein transport	2	106	0.14726651863352	0.402354134056215	ENSSSCG00000002340(PSEN1);ENSSSCG00000005215(JAK2)
GO:0006508	proteolysis	13	1479	0.147949087496665	0.402354134056215	ENSSSCG00000002340(PSEN1);ENSSSCG00000003103(FKRP);ENSSSCG00000005215(JAK2);ENSSSCG00000008629(ROCK2);ENSSSCG00000015711(DPP10);ENSSSCG00000016555(CPA4);ENSSSCG00000016557(CPA1);ENSSSCG00000016559(CPA2);ENSSSCG00000017403(STAT3);ENSSSCG00000017513(NPEPPS);ENSSSCG00000032810(GZMM);ENSSSCG00000033334(COPS7B);ENSSSCG00000039640(CDC34)
GO:0001659	temperature homeostasis	1	25	0.148218203356801	0.402354134056215	ENSSSCG00000017403(STAT3)
GO:0001773	myeloid dendritic cell activation	1	25	0.148218203356801	0.402354134056215	ENSSSCG00000002340(PSEN1)
GO:0007020	microtubule nucleation	1	25	0.148218203356801	0.402354134056215	ENSSSCG00000039157(CLASP1)
GO:0010574	regulation of vascular endothelial growth factor production	1	25	0.148218203356801	0.402354134056215	ENSSSCG00000022101(BRCA1)
GO:0016226	iron-sulfur cluster assembly	1	25	0.148218203356801	0.402354134056215	ENSSSCG00000051291(ISCU)
GO:0019933	cAMP-mediated signaling	1	25	0.148218203356801	0.402354134056215	ENSSSCG00000039640(CDC34)
GO:0031163	metallo-sulfur cluster assembly	1	25	0.148218203356801	0.402354134056215	ENSSSCG00000051291(ISCU)
GO:0032355	response to estradiol	1	25	0.148218203356801	0.402354134056215	ENSSSCG00000017403(STAT3)
GO:0032814	regulation of natural killer cell activation	1	25	0.148218203356801	0.402354134056215	ENSSSCG00000005215(JAK2)
GO:0035066	positive regulation of histone acetylation	1	25	0.148218203356801	0.402354134056215	ENSSSCG00000022101(BRCA1)
GO:0042304	regulation of fatty acid biosynthetic process	1	25	0.148218203356801	0.402354134056215	ENSSSCG00000022101(BRCA1)
GO:0042787	protein ubiquitination involved in ubiquitin-dependent protein catabolic process	1	25	0.148218203356801	0.402354134056215	ENSSSCG00000002340(PSEN1)
GO:0050869	negative regulation of B cell activation	1	25	0.148218203356801	0.402354134056215	ENSSSCG00000016298(INPP5D)
GO:0061099	negative regulation of protein tyrosine kinase activity	1	25	0.148218203356801	0.402354134056215	ENSSSCG00000002340(PSEN1)
GO:0071711	basement membrane organization	1	25	0.148218203356801	0.402354134056215	ENSSSCG00000039157(CLASP1)
GO:1904645	response to beta-amyloid	1	25	0.148218203356801	0.402354134056215	ENSSSCG00000002340(PSEN1)
GO:2000058	regulation of protein ubiquitination involved in ubiquitin-dependent protein catabolic process	1	25	0.148218203356801	0.402354134056215	ENSSSCG00000002340(PSEN1)
GO:0098727	maintenance of cell number	2	107	0.149477861117817	0.405318195803194	ENSSSCG00000017403(STAT3);ENSSSCG00000022177(DIS3L2)
GO:0033993	response to lipid	5	439	0.149885383580974	0.405967586022009	ENSSSCG00000005215(JAK2);ENSSSCG00000008629(ROCK2);ENSSSCG00000017403(STAT3);ENSSSCG00000022101(BRCA1);ENSSSCG00000026602(PTGIR)
GO:0044707	single-multicellular organism process	33	4364	0.150521212136791	0.407233201033021	ENSSSCG00000000567(SOX5);ENSSSCG00000002333(DPF3);ENSSSCG00000002340(PSEN1);ENSSSCG00000002377(EIF2B2);ENSSSCG00000004012(THBS2);ENSSSCG00000004675(DUOX1);ENSSSCG00000004677(DUOXA1);ENSSSCG00000004678(DUOX2);ENSSSCG00000004753(INO80);ENSSSCG00000005215(JAK2);ENSSSCG00000008629(ROCK2);ENSSSCG00000008888(NPY1R);ENSSSCG00000008889(NPY5R);ENSSSCG00000015732(TFCP2L1);ENSSSCG00000016287(CHRND);ENSSSCG0…
GO:0002253	activation of immune response	4	322	0.151052867636102	0.408214461083693	ENSSSCG00000002340(PSEN1);ENSSSCG00000002377(EIF2B2);ENSSSCG00000026152(PRKD2);ENSSSCG00000029763(IFI35)
GO:0035601	protein deacylation	2	108	0.151695991265884	0.408485339537847	ENSSSCG00000002350(MIDEAS);ENSSSCG00000026152(PRKD2)
GO:0061024	membrane organization	8	819	0.152734713868635	0.408485339537847	ENSSSCG00000005058(ATG14);ENSSSCG00000008629(ROCK2);ENSSSCG00000013848(RAB8A);ENSSSCG00000015711(DPP10);ENSSSCG00000016033(GULP1);ENSSSCG00000016300(ATG16L1);ENSSSCG00000024059(VAT1);ENSSSCG00000039500(MADCAM1)
GO:0006301	postreplication repair	1	26	0.153671209371371	0.408485339537847	ENSSSCG00000022101(BRCA1)
GO:0007549	dosage compensation	1	26	0.153671209371371	0.408485339537847	ENSSSCG00000022101(BRCA1)
GO:0010470	regulation of gastrulation	1	26	0.153671209371371	0.408485339537847	ENSSSCG00000039157(CLASP1)
GO:0015800	acidic amino acid transport	1	26	0.153671209371371	0.408485339537847	ENSSSCG00000002340(PSEN1)
GO:0031114	regulation of microtubule depolymerization	1	26	0.153671209371371	0.408485339537847	ENSSSCG00000039157(CLASP1)
GO:0032232	negative regulation of actin filament bundle assembly	1	26	0.153671209371371	0.408485339537847	ENSSSCG00000039157(CLASP1)
GO:0043092	L-amino acid import	1	26	0.153671209371371	0.408485339537847	ENSSSCG00000002340(PSEN1)
GO:0045428	regulation of nitric oxide biosynthetic process	1	26	0.153671209371371	0.408485339537847	ENSSSCG00000008629(ROCK2)
GO:0051281	positive regulation of release of sequestered calcium ion into cytosol	1	26	0.153671209371371	0.408485339537847	ENSSSCG00000022545(CALM3)
GO:0061036	positive regulation of cartilage development	1	26	0.153671209371371	0.408485339537847	ENSSSCG00000000567(SOX5)
GO:0097502	mannosylation	1	26	0.153671209371371	0.408485339537847	ENSSSCG00000003103(FKRP)
GO:2001258	negative regulation of cation channel activity	1	26	0.153671209371371	0.408485339537847	ENSSSCG00000022545(CALM3)
GO:0019362	pyridine nucleotide metabolic process	2	109	0.153920734650376	0.408485339537847	ENSSSCG00000002340(PSEN1);ENSSSCG00000017403(STAT3)
GO:0046496	nicotinamide nucleotide metabolic process	2	109	0.153920734650376	0.408485339537847	ENSSSCG00000002340(PSEN1);ENSSSCG00000017403(STAT3)
GO:0010562	positive regulation of phosphorus metabolic process	8	821	0.154196452673227	0.408485339537847	ENSSSCG00000002340(PSEN1);ENSSSCG00000005058(ATG14);ENSSSCG00000005215(JAK2);ENSSSCG00000008629(ROCK2);ENSSSCG00000022545(CALM3);ENSSSCG00000025856(TMEM106A);ENSSSCG00000026152(PRKD2);ENSSSCG00000040083(Shc2)
GO:0045937	positive regulation of phosphate metabolic process	8	821	0.154196452673227	0.408485339537847	ENSSSCG00000002340(PSEN1);ENSSSCG00000005058(ATG14);ENSSSCG00000005215(JAK2);ENSSSCG00000008629(ROCK2);ENSSSCG00000022545(CALM3);ENSSSCG00000025856(TMEM106A);ENSSSCG00000026152(PRKD2);ENSSSCG00000040083(Shc2)
GO:0072659	protein localization to plasma membrane	3	213	0.155678454637785	0.409688035196758	ENSSSCG00000008629(ROCK2);ENSSSCG00000013848(RAB8A);ENSSSCG00000015711(DPP10)
GO:0007610	behavior	6	568	0.155808745582135	0.409688035196758	ENSSSCG00000002340(PSEN1);ENSSSCG00000008888(NPY1R);ENSSSCG00000017403(STAT3);ENSSSCG00000022068(GNG8);ENSSSCG00000026152(PRKD2);ENSSSCG00000036434(TPGS1)
GO:0006413	translational initiation	2	110	0.156151918753781	0.409688035196758	ENSSSCG00000002377(EIF2B2);ENSSSCG00000038466(EIF4E2)
GO:0051297	centrosome organization	2	110	0.156151918753781	0.409688035196758	ENSSSCG00000008629(ROCK2);ENSSSCG00000022101(BRCA1)
GO:0098732	macromolecule deacylation	2	110	0.156151918753781	0.409688035196758	ENSSSCG00000002350(MIDEAS);ENSSSCG00000026152(PRKD2)
GO:0044767	single-organism developmental process	33	4382	0.15674953556171	0.409688035196758	ENSSSCG00000000567(SOX5);ENSSSCG00000002333(DPF3);ENSSSCG00000002340(PSEN1);ENSSSCG00000002377(EIF2B2);ENSSSCG00000004012(THBS2);ENSSSCG00000004675(DUOX1);ENSSSCG00000004677(DUOXA1);ENSSSCG00000004678(DUOX2);ENSSSCG00000004753(INO80);ENSSSCG00000005215(JAK2);ENSSSCG00000008629(ROCK2);ENSSSCG00000008888(NPY1R);ENSSSCG00000008889(NPY5R);ENSSSCG00000013848(RAB8A);ENSSSCG00000015732(TFCP2L1);ENSSSCG0…
GO:0051656	establishment of organelle localization	4	327	0.157043236053533	0.409688035196758	ENSSSCG00000002340(PSEN1);ENSSSCG00000004680(TERB2);ENSSSCG00000005110(SYNE2);ENSSSCG00000039157(CLASP1)
GO:0007267	cell-cell signaling	7	696	0.157157341311504	0.409688035196758	ENSSSCG00000002340(PSEN1);ENSSSCG00000008889(NPY5R);ENSSSCG00000013852(OR10H1);ENSSSCG00000016287(CHRND);ENSSSCG00000016288(CHRNG);ENSSSCG00000036434(TPGS1);ENSSSCG00000038312(OR10H4)
GO:0001764	neuron migration	2	111	0.158389372951552	0.409688035196758	ENSSSCG00000002340(PSEN1);ENSSSCG00000017403(STAT3)
GO:0007189	adenylate cyclase-activating G-protein coupled receptor signaling pathway	2	111	0.158389372951552	0.409688035196758	ENSSSCG00000013788(ADGRE2);ENSSSCG00000026602(PTGIR)
GO:0046631	alpha-beta T cell activation	2	111	0.158389372951552	0.409688035196758	ENSSSCG00000005215(JAK2);ENSSSCG00000017403(STAT3)
GO:0051100	negative regulation of binding	2	111	0.158389372951552	0.409688035196758	ENSSSCG00000002340(PSEN1);ENSSSCG00000005215(JAK2)
GO:0007431	salivary gland development	1	27	0.159089659850342	0.409688035196758	ENSSSCG00000015732(TFCP2L1)
GO:0010923	negative regulation of phosphatase activity	1	27	0.159089659850342	0.409688035196758	ENSSSCG00000008629(ROCK2)
GO:0032733	positive regulation of interleukin-10 production	1	27	0.159089659850342	0.409688035196758	ENSSSCG00000017403(STAT3)
GO:0032743	positive regulation of interleukin-2 production	1	27	0.159089659850342	0.409688035196758	ENSSSCG00000026152(PRKD2)
GO:0032890	regulation of organic acid transport	1	27	0.159089659850342	0.409688035196758	ENSSSCG00000002340(PSEN1)
GO:0044319	wound healing, spreading of cells	1	27	0.159089659850342	0.409688035196758	ENSSSCG00000039157(CLASP1)
GO:0045124	regulation of bone resorption	1	27	0.159089659850342	0.409688035196758	ENSSSCG00000016298(INPP5D)
GO:0046640	regulation of alpha-beta T cell proliferation	1	27	0.159089659850342	0.409688035196758	ENSSSCG00000005215(JAK2)
GO:0060351	cartilage development involved in endochondral bone morphogenesis	1	27	0.159089659850342	0.409688035196758	ENSSSCG00000026852(NPPC)
GO:0089718	amino acid import across plasma membrane	1	27	0.159089659850342	0.409688035196758	ENSSSCG00000002340(PSEN1)
GO:0090312	positive regulation of protein deacetylation	1	27	0.159089659850342	0.409688035196758	ENSSSCG00000026152(PRKD2)
GO:0090505	epiboly involved in wound healing	1	27	0.159089659850342	0.409688035196758	ENSSSCG00000039157(CLASP1)
GO:0097009	energy homeostasis	1	27	0.159089659850342	0.409688035196758	ENSSSCG00000017403(STAT3)
GO:1902003	regulation of beta-amyloid formation	1	27	0.159089659850342	0.409688035196758	ENSSSCG00000008629(ROCK2)
GO:0000165	MAPK cascade	6	572	0.159398490515295	0.409688035196758	ENSSSCG00000002340(PSEN1);ENSSSCG00000011743(MECOM);ENSSSCG00000025856(TMEM106A);ENSSSCG00000026152(PRKD2);ENSSSCG00000030211(NBR1);ENSSSCG00000040083(Shc2)
GO:0023014	signal transduction by protein phosphorylation	6	572	0.159398490515295	0.409688035196758	ENSSSCG00000002340(PSEN1);ENSSSCG00000011743(MECOM);ENSSSCG00000025856(TMEM106A);ENSSSCG00000026152(PRKD2);ENSSSCG00000030211(NBR1);ENSSSCG00000040083(Shc2)
GO:0032879	regulation of localization	16	1918	0.159762119686907	0.410186271162134	ENSSSCG00000002340(PSEN1);ENSSSCG00000004675(DUOX1);ENSSSCG00000004676(DUOXA2);ENSSSCG00000005215(JAK2);ENSSSCG00000008629(ROCK2);ENSSSCG00000011726(VEPH1);ENSSSCG00000013848(RAB8A);ENSSSCG00000015711(DPP10);ENSSSCG00000017402(STAT5A);ENSSSCG00000017403(STAT3);ENSSSCG00000022545(CALM3);ENSSSCG00000026152(PRKD2);ENSSSCG00000036640(--);ENSSSCG00000039157(CLASP1);ENSSSCG00000039500(MADCAM1);ENSSSCG0…
GO:0000723	telomere maintenance	2	112	0.160632928495382	0.410676354756448	ENSSSCG00000004753(INO80);ENSSSCG00000008887(NAF1)
GO:0001837	epithelial to mesenchymal transition	2	112	0.160632928495382	0.410676354756448	ENSSSCG00000022280(DACT3);ENSSSCG00000039157(CLASP1)
GO:0032200	telomere organization	2	112	0.160632928495382	0.410676354756448	ENSSSCG00000004753(INO80);ENSSSCG00000008887(NAF1)
GO:0044839	cell cycle G2/M phase transition	2	112	0.160632928495382	0.410676354756448	ENSSSCG00000022101(BRCA1);ENSSSCG00000022545(CALM3)
GO:0000724	double-strand break repair via homologous recombination	2	113	0.162882418496601	0.411846087682478	ENSSSCG00000004753(INO80);ENSSSCG00000022101(BRCA1)
GO:0048872	homeostasis of number of cells	3	218	0.163355402476135	0.411846087682478	ENSSSCG00000005215(JAK2);ENSSSCG00000016298(INPP5D);ENSSSCG00000017403(STAT3)
GO:0051129	negative regulation of cellular component organization	6	577	0.163936903497715	0.411846087682478	ENSSSCG00000002340(PSEN1);ENSSSCG00000008629(ROCK2);ENSSSCG00000022101(BRCA1);ENSSSCG00000022280(DACT3);ENSSSCG00000024059(VAT1);ENSSSCG00000039157(CLASP1)
GO:0001881	receptor recycling	1	28	0.164473771527767	0.411846087682478	ENSSSCG00000002340(PSEN1)
GO:0007143	female meiotic division	1	28	0.164473771527767	0.411846087682478	ENSSSCG00000002378(MLH3)
GO:0017145	stem cell division	1	28	0.164473771527767	0.411846087682478	ENSSSCG00000000567(SOX5)
GO:0021983	pituitary gland development	1	28	0.164473771527767	0.411846087682478	ENSSSCG00000004678(DUOX2)
GO:0022617	extracellular matrix disassembly	1	28	0.164473771527767	0.411846087682478	ENSSSCG00000039157(CLASP1)
GO:0033146	regulation of intracellular estrogen receptor signaling pathway	1	28	0.164473771527767	0.411846087682478	ENSSSCG00000022101(BRCA1)
GO:0033260	nuclear DNA replication	1	28	0.164473771527767	0.411846087682478	ENSSSCG00000004753(INO80)
GO:0034661	ncRNA catabolic process	1	28	0.164473771527767	0.411846087682478	ENSSSCG00000022177(DIS3L2)
GO:0045616	regulation of keratinocyte differentiation	1	28	0.164473771527767	0.411846087682478	ENSSSCG00000008629(ROCK2)
GO:0046856	phosphatidylinositol dephosphorylation	1	28	0.164473771527767	0.411846087682478	ENSSSCG00000016298(INPP5D)
GO:0050850	positive regulation of calcium-mediated signaling	1	28	0.164473771527767	0.411846087682478	ENSSSCG00000022545(CALM3)
GO:0051569	regulation of histone H3-K4 methylation	1	28	0.164473771527767	0.411846087682478	ENSSSCG00000022101(BRCA1)
GO:0051642	centrosome localization	1	28	0.164473771527767	0.411846087682478	ENSSSCG00000005110(SYNE2)
GO:0071470	cellular response to osmotic stress	1	28	0.164473771527767	0.411846087682478	ENSSSCG00000016290(EFHD1)
GO:0090504	epiboly	1	28	0.164473771527767	0.411846087682478	ENSSSCG00000039157(CLASP1)
GO:2001259	positive regulation of cation channel activity	1	28	0.164473771527767	0.411846087682478	ENSSSCG00000022545(CALM3)
GO:0019752	carboxylic acid metabolic process	7	705	0.164499782538738	0.411846087682478	ENSSSCG00000000585(SLCO1C1);ENSSSCG00000002340(PSEN1);ENSSSCG00000004676(DUOXA2);ENSSSCG00000004677(DUOXA1);ENSSSCG00000017403(STAT3);ENSSSCG00000022101(BRCA1);ENSSSCG00000037979(AARSD1)
GO:0071214	cellular response to abiotic stimulus	3	219	0.164904517147303	0.412161807675473	ENSSSCG00000004753(INO80);ENSSSCG00000016290(EFHD1);ENSSSCG00000022101(BRCA1)
GO:0006282	regulation of DNA repair	2	114	0.16513767790971	0.412161807675473	ENSSSCG00000004753(INO80);ENSSSCG00000022101(BRCA1)
GO:0090174	organelle membrane fusion	2	114	0.16513767790971	0.412161807675473	ENSSSCG00000005058(ATG14);ENSSSCG00000013848(RAB8A)
GO:0044770	cell cycle phase transition	4	335	0.166810625440576	0.414438589553989	ENSSSCG00000004753(INO80);ENSSSCG00000022101(BRCA1);ENSSSCG00000022545(CALM3);ENSSSCG00000039157(CLASP1)
GO:0000725	recombinational repair	2	115	0.16739854351605	0.414438589553989	ENSSSCG00000004753(INO80);ENSSSCG00000022101(BRCA1)
GO:0050679	positive regulation of epithelial cell proliferation	2	115	0.16739854351605	0.414438589553989	ENSSSCG00000017402(STAT5A);ENSSSCG00000026152(PRKD2)
GO:0072524	pyridine-containing compound metabolic process	2	115	0.16739854351605	0.414438589553989	ENSSSCG00000002340(PSEN1);ENSSSCG00000017403(STAT3)
GO:2001236	regulation of extrinsic apoptotic signaling pathway	2	115	0.16739854351605	0.414438589553989	ENSSSCG00000016030(ZSWIM2);ENSSSCG00000022101(BRCA1)
GO:1902531	regulation of intracellular signal transduction	11	1240	0.167413061807432	0.414438589553989	ENSSSCG00000002340(PSEN1);ENSSSCG00000005215(JAK2);ENSSSCG00000011743(MECOM);ENSSSCG00000022545(CALM3);ENSSSCG00000025856(TMEM106A);ENSSSCG00000026152(PRKD2);ENSSSCG00000026506(RALGAPA2);ENSSSCG00000029763(IFI35);ENSSSCG00000030211(NBR1);ENSSSCG00000039640(CDC34);ENSSSCG00000040083(Shc2)
GO:1990778	protein localization to cell periphery	3	221	0.168016045618803	0.414438589553989	ENSSSCG00000008629(ROCK2);ENSSSCG00000013848(RAB8A);ENSSSCG00000015711(DPP10)
GO:0006357	regulation of transcription from RNA polymerase II promoter	17	2079	0.169609718769137	0.414438589553989	ENSSSCG00000000567(SOX5);ENSSSCG00000002333(DPF3);ENSSSCG00000002340(PSEN1);ENSSSCG00000002350(MIDEAS);ENSSSCG00000003101(HIF3A);ENSSSCG00000004753(INO80);ENSSSCG00000005215(JAK2);ENSSSCG00000011708(TSC22D2);ENSSSCG00000011743(MECOM);ENSSSCG00000015732(TFCP2L1);ENSSSCG00000017402(STAT5A);ENSSSCG00000017403(STAT3);ENSSSCG00000017406(STAT5B);ENSSSCG00000022101(BRCA1);ENSSSCG00000026152(PRKD2);ENSSS…
GO:0051099	positive regulation of binding	2	116	0.169664853907596	0.414438589553989	ENSSSCG00000002340(PSEN1);ENSSSCG00000022545(CALM3)
GO:0000423	macromitophagy	1	29	0.169823759792404	0.414438589553989	ENSSSCG00000005058(ATG14)
GO:0010573	vascular endothelial growth factor production	1	29	0.169823759792404	0.414438589553989	ENSSSCG00000022101(BRCA1)
GO:0030194	positive regulation of blood coagulation	1	29	0.169823759792404	0.414438589553989	ENSSSCG00000005215(JAK2)
GO:0032873	negative regulation of stress-activated MAPK cascade	1	29	0.169823759792404	0.414438589553989	ENSSSCG00000011743(MECOM)
GO:0040019	positive regulation of embryonic development	1	29	0.169823759792404	0.414438589553989	ENSSSCG00000039157(CLASP1)
GO:0046823	negative regulation of nucleocytoplasmic transport	1	29	0.169823759792404	0.414438589553989	ENSSSCG00000011726(VEPH1)
GO:0051926	negative regulation of calcium ion transport	1	29	0.169823759792404	0.414438589553989	ENSSSCG00000022545(CALM3)
GO:0070303	negative regulation of stress-activated protein kinase signaling cascade	1	29	0.169823759792404	0.414438589553989	ENSSSCG00000011743(MECOM)
GO:0090207	regulation of triglyceride metabolic process	1	29	0.169823759792404	0.414438589553989	ENSSSCG00000005058(ATG14)
GO:1900048	positive regulation of hemostasis	1	29	0.169823759792404	0.414438589553989	ENSSSCG00000005215(JAK2)
GO:1903429	regulation of cell maturation	1	29	0.169823759792404	0.414438589553989	ENSSSCG00000026852(NPPC)
GO:1903727	positive regulation of phospholipid metabolic process	1	29	0.169823759792404	0.414438589553989	ENSSSCG00000005058(ATG14)
GO:2000758	positive regulation of peptidyl-lysine acetylation	1	29	0.169823759792404	0.414438589553989	ENSSSCG00000022101(BRCA1)
GO:0065007	biological regulation	70	10179	0.170600798102173	0.415914761064431	ENSSSCG00000000567(SOX5);ENSSSCG00000000585(SLCO1C1);ENSSSCG00000002333(DPF3);ENSSSCG00000002340(PSEN1);ENSSSCG00000002350(MIDEAS);ENSSSCG00000002377(EIF2B2);ENSSSCG00000003101(HIF3A);ENSSSCG00000004012(THBS2);ENSSSCG00000004675(DUOX1);ENSSSCG00000004676(DUOXA2);ENSSSCG00000004677(DUOXA1);ENSSSCG00000004678(DUOX2);ENSSSCG00000004753(INO80);ENSSSCG00000005058(ATG14);ENSSSCG00000005215(JAK2);ENSSSC…
GO:0010564	regulation of cell cycle process	5	460	0.171500735511404	0.417485891378536	ENSSSCG00000004753(INO80);ENSSSCG00000008629(ROCK2);ENSSSCG00000022101(BRCA1);ENSSSCG00000022545(CALM3);ENSSSCG00000033830(CCDC8)
GO:0042326	negative regulation of phosphorylation	4	339	0.171775353874748	0.417485891378536	ENSSSCG00000002340(PSEN1);ENSSSCG00000005058(ATG14);ENSSSCG00000011743(MECOM);ENSSSCG00000017403(STAT3)
GO:0045995	regulation of embryonic development	2	117	0.171936449470879	0.417485891378536	ENSSSCG00000004753(INO80);ENSSSCG00000039157(CLASP1)
GO:0050770	regulation of axonogenesis	2	117	0.171936449470879	0.417485891378536	ENSSSCG00000002340(PSEN1);ENSSSCG00000029460(RND2)
GO:0016485	protein processing	3	224	0.172715790249808	0.417707650828719	ENSSSCG00000002340(PSEN1);ENSSSCG00000003103(FKRP);ENSSSCG00000005215(JAK2)
GO:0009891	positive regulation of biosynthetic process	14	1664	0.173449799488318	0.417707650828719	ENSSSCG00000002333(DPF3);ENSSSCG00000002340(PSEN1);ENSSSCG00000003101(HIF3A);ENSSSCG00000004676(DUOXA2);ENSSSCG00000004677(DUOXA1);ENSSSCG00000004753(INO80);ENSSSCG00000005215(JAK2);ENSSSCG00000008887(NAF1);ENSSSCG00000011743(MECOM);ENSSSCG00000017403(STAT3);ENSSSCG00000022101(BRCA1);ENSSSCG00000025856(TMEM106A);ENSSSCG00000026152(PRKD2);ENSSSCG00000030155(PHF10)
GO:0006865	amino acid transport	2	118	0.174213172371042	0.417707650828719	ENSSSCG00000002340(PSEN1);ENSSSCG00000003105(SLC1A5)
GO:0018022	peptidyl-lysine methylation	2	118	0.174213172371042	0.417707650828719	ENSSSCG00000011743(MECOM);ENSSSCG00000022101(BRCA1)
GO:0098657	import into cell	2	118	0.174213172371042	0.417707650828719	ENSSSCG00000002340(PSEN1);ENSSSCG00000033442(HCN2)
GO:1902533	positive regulation of intracellular signal transduction	7	717	0.174528531318246	0.417707650828719	ENSSSCG00000002340(PSEN1);ENSSSCG00000005215(JAK2);ENSSSCG00000022545(CALM3);ENSSSCG00000025856(TMEM106A);ENSSSCG00000026152(PRKD2);ENSSSCG00000029763(IFI35);ENSSSCG00000040083(Shc2)
GO:0010524	positive regulation of calcium ion transport into cytosol	1	30	0.175139838695982	0.417707650828719	ENSSSCG00000022545(CALM3)
GO:0033144	negative regulation of intracellular steroid hormone receptor signaling pathway	1	30	0.175139838695982	0.417707650828719	ENSSSCG00000022101(BRCA1)
GO:0035176	social behavior	1	30	0.175139838695982	0.417707650828719	ENSSSCG00000022068(GNG8)
GO:0045601	regulation of endothelial cell differentiation	1	30	0.175139838695982	0.417707650828719	ENSSSCG00000008629(ROCK2)
GO:0046633	alpha-beta T cell proliferation	1	30	0.175139838695982	0.417707650828719	ENSSSCG00000005215(JAK2)
GO:0050856	regulation of T cell receptor signaling pathway	1	30	0.175139838695982	0.417707650828719	ENSSSCG00000026152(PRKD2)
GO:0051703	intraspecies interaction between organisms	1	30	0.175139838695982	0.417707650828719	ENSSSCG00000022068(GNG8)
GO:0051973	positive regulation of telomerase activity	1	30	0.175139838695982	0.417707650828719	ENSSSCG00000008887(NAF1)
GO:0071320	cellular response to cAMP	1	30	0.175139838695982	0.417707650828719	ENSSSCG00000033442(HCN2)
GO:0072337	modified amino acid transport	1	30	0.175139838695982	0.417707650828719	ENSSSCG00000000585(SLCO1C1)
GO:1902837	amino acid import into cell	1	30	0.175139838695982	0.417707650828719	ENSSSCG00000002340(PSEN1)
GO:2001222	regulation of neuron migration	1	30	0.175139838695982	0.417707650828719	ENSSSCG00000017403(STAT3)
GO:0001934	positive regulation of protein phosphorylation	7	718	0.175376288467002	0.417859085735974	ENSSSCG00000002340(PSEN1);ENSSSCG00000005058(ATG14);ENSSSCG00000005215(JAK2);ENSSSCG00000008629(ROCK2);ENSSSCG00000025856(TMEM106A);ENSSSCG00000026152(PRKD2);ENSSSCG00000040083(Shc2)
GO:0051094	positive regulation of developmental process	9	983	0.176127396411938	0.419235260818958	ENSSSCG00000000567(SOX5);ENSSSCG00000002340(PSEN1);ENSSSCG00000004677(DUOXA1);ENSSSCG00000016298(INPP5D);ENSSSCG00000017403(STAT3);ENSSSCG00000022101(BRCA1);ENSSSCG00000026152(PRKD2);ENSSSCG00000029460(RND2);ENSSSCG00000039157(CLASP1)
GO:2001235	positive regulation of apoptotic signaling pathway	2	119	0.176494866536018	0.4196964542825	ENSSSCG00000005215(JAK2);ENSSSCG00000016030(ZSWIM2)
GO:0051052	regulation of DNA metabolic process	4	344	0.178054069076596	0.422987837649022	ENSSSCG00000004753(INO80);ENSSSCG00000008887(NAF1);ENSSSCG00000022101(BRCA1);ENSSSCG00000026152(PRKD2)
GO:0045595	regulation of cell differentiation	11	1258	0.178892067596401	0.423203966837629	ENSSSCG00000000567(SOX5);ENSSSCG00000002340(PSEN1);ENSSSCG00000004677(DUOXA1);ENSSSCG00000008629(ROCK2);ENSSSCG00000016298(INPP5D);ENSSSCG00000017403(STAT3);ENSSSCG00000022280(DACT3);ENSSSCG00000026852(NPPC);ENSSSCG00000029460(RND2);ENSSSCG00000030211(NBR1);ENSSSCG00000039157(CLASP1)
GO:0034220	ion transmembrane transport	8	854	0.179280791160366	0.423203966837629	ENSSSCG00000002340(PSEN1);ENSSSCG00000003105(SLC1A5);ENSSSCG00000015711(DPP10);ENSSSCG00000016287(CHRND);ENSSSCG00000016288(CHRNG);ENSSSCG00000022545(CALM3);ENSSSCG00000033442(HCN2);ENSSSCG00000040650(KCNH1)
GO:0010677	negative regulation of cellular carbohydrate metabolic process	1	31	0.180422220961406	0.423203966837629	ENSSSCG00000017403(STAT3)
GO:0030851	granulocyte differentiation	1	31	0.180422220961406	0.423203966837629	ENSSSCG00000016298(INPP5D)
GO:0031111	negative regulation of microtubule polymerization or depolymerization	1	31	0.180422220961406	0.423203966837629	ENSSSCG00000039157(CLASP1)
GO:0031279	regulation of cyclase activity	1	31	0.180422220961406	0.423203966837629	ENSSSCG00000022545(CALM3)
GO:0034142	toll-like receptor 4 signaling pathway	1	31	0.180422220961406	0.423203966837629	ENSSSCG00000029763(IFI35)
GO:0048662	negative regulation of smooth muscle cell proliferation	1	31	0.180422220961406	0.423203966837629	ENSSSCG00000026602(PTGIR)
GO:0051384	response to glucocorticoid	1	31	0.180422220961406	0.423203966837629	ENSSSCG00000005215(JAK2)
GO:0070286	axonemal dynein complex assembly	1	31	0.180422220961406	0.423203966837629	ENSSSCG00000039469(DNAL1)
GO:0098900	regulation of action potential	1	31	0.180422220961406	0.423203966837629	ENSSSCG00000022545(CALM3)
GO:1902991	regulation of amyloid precursor protein catabolic process	1	31	0.180422220961406	0.423203966837629	ENSSSCG00000008629(ROCK2)
GO:1990573	potassium ion import across plasma membrane	1	31	0.180422220961406	0.423203966837629	ENSSSCG00000033442(HCN2)
GO:0042384	cilium assembly	2	121	0.181072553092053	0.423906287083722	ENSSSCG00000036434(TPGS1);ENSSSCG00000039469(DNAL1)
GO:0071897	DNA biosynthetic process	2	121	0.181072553092053	0.423906287083722	ENSSSCG00000008887(NAF1);ENSSSCG00000026152(PRKD2)
GO:0051130	positive regulation of cellular component organization	9	991	0.181975412013985	0.42560754639476	ENSSSCG00000002340(PSEN1);ENSSSCG00000004753(INO80);ENSSSCG00000008629(ROCK2);ENSSSCG00000008887(NAF1);ENSSSCG00000015711(DPP10);ENSSSCG00000022101(BRCA1);ENSSSCG00000026152(PRKD2);ENSSSCG00000029460(RND2);ENSSSCG00000039157(CLASP1)
GO:0048522	positive regulation of cellular process	31	4158	0.184552889904129	0.428854131038326	ENSSSCG00000000567(SOX5);ENSSSCG00000000585(SLCO1C1);ENSSSCG00000002333(DPF3);ENSSSCG00000002340(PSEN1);ENSSSCG00000003101(HIF3A);ENSSSCG00000004675(DUOX1);ENSSSCG00000004676(DUOXA2);ENSSSCG00000004677(DUOXA1);ENSSSCG00000004753(INO80);ENSSSCG00000005058(ATG14);ENSSSCG00000005215(JAK2);ENSSSCG00000008629(ROCK2);ENSSSCG00000008887(NAF1);ENSSSCG00000011743(MECOM);ENSSSCG00000015711(DPP10);ENSSSCG00…
GO:0019220	regulation of phosphate metabolic process	11	1268	0.185431724269108	0.428854131038326	ENSSSCG00000002340(PSEN1);ENSSSCG00000005058(ATG14);ENSSSCG00000005215(JAK2);ENSSSCG00000008629(ROCK2);ENSSSCG00000011743(MECOM);ENSSSCG00000017403(STAT3);ENSSSCG00000022545(CALM3);ENSSSCG00000025856(TMEM106A);ENSSSCG00000026152(PRKD2);ENSSSCG00000030211(NBR1);ENSSSCG00000040083(Shc2)
GO:0031347	regulation of defense response	5	473	0.18546499195738	0.428854131038326	ENSSSCG00000004676(DUOXA2);ENSSSCG00000004677(DUOXA1);ENSSSCG00000005215(JAK2);ENSSSCG00000017403(STAT3);ENSSSCG00000029763(IFI35)
GO:0010675	regulation of cellular carbohydrate metabolic process	2	123	0.185668295225007	0.428854131038326	ENSSSCG00000002340(PSEN1);ENSSSCG00000017403(STAT3)
GO:0034250	positive regulation of cellular amide metabolic process	2	123	0.185668295225007	0.428854131038326	ENSSSCG00000008629(ROCK2);ENSSSCG00000017403(STAT3)
GO:0051017	actin filament bundle assembly	2	123	0.185668295225007	0.428854131038326	ENSSSCG00000008629(ROCK2);ENSSSCG00000039157(CLASP1)
GO:0001556	oocyte maturation	1	32	0.185671117990931	0.428854131038326	ENSSSCG00000026852(NPPC)
GO:0003254	regulation of membrane depolarization	1	32	0.185671117990931	0.428854131038326	ENSSSCG00000033442(HCN2)
GO:0007095	mitotic G2 DNA damage checkpoint	1	32	0.185671117990931	0.428854131038326	ENSSSCG00000022101(BRCA1)
GO:0014003	oligodendrocyte development	1	32	0.185671117990931	0.428854131038326	ENSSSCG00000002377(EIF2B2)
GO:0031572	G2 DNA damage checkpoint	1	32	0.185671117990931	0.428854131038326	ENSSSCG00000022101(BRCA1)
GO:0042789	mRNA transcription from RNA polymerase II promoter	1	32	0.185671117990931	0.428854131038326	ENSSSCG00000017403(STAT3)
GO:1904358	positive regulation of telomere maintenance via telomere lengthening	1	32	0.185671117990931	0.428854131038326	ENSSSCG00000008887(NAF1)
GO:0009893	positive regulation of metabolic process	23	2982	0.187493050214866	0.432648719502498	ENSSSCG00000000585(SLCO1C1);ENSSSCG00000002333(DPF3);ENSSSCG00000002340(PSEN1);ENSSSCG00000003101(HIF3A);ENSSSCG00000004676(DUOXA2);ENSSSCG00000004677(DUOXA1);ENSSSCG00000004753(INO80);ENSSSCG00000005058(ATG14);ENSSSCG00000005215(JAK2);ENSSSCG00000008629(ROCK2);ENSSSCG00000008887(NAF1);ENSSSCG00000011743(MECOM);ENSSSCG00000016300(ATG16L1);ENSSSCG00000017403(STAT3);ENSSSCG00000022101(BRCA1);ENSSSC…
GO:0031214	biomineral tissue development	2	124	0.187972565239113	0.433174203745253	ENSSSCG00000004678(DUOX2);ENSSSCG00000030211(NBR1)
GO:0051174	regulation of phosphorus metabolic process	11	1272	0.188079362470517	0.433174203745253	ENSSSCG00000002340(PSEN1);ENSSSCG00000005058(ATG14);ENSSSCG00000005215(JAK2);ENSSSCG00000008629(ROCK2);ENSSSCG00000011743(MECOM);ENSSSCG00000017403(STAT3);ENSSSCG00000022545(CALM3);ENSSSCG00000025856(TMEM106A);ENSSSCG00000026152(PRKD2);ENSSSCG00000030211(NBR1);ENSSSCG00000040083(Shc2)
GO:0043410	positive regulation of MAPK cascade	4	352	0.188260880010419	0.433179320100164	ENSSSCG00000002340(PSEN1);ENSSSCG00000025856(TMEM106A);ENSSSCG00000026152(PRKD2);ENSSSCG00000040083(Shc2)
GO:0061572	actin filament bundle organization	2	125	0.190280906234082	0.43344207099269	ENSSSCG00000008629(ROCK2);ENSSSCG00000039157(CLASP1)
GO:2000021	regulation of ion homeostasis	2	125	0.190280906234082	0.43344207099269	ENSSSCG00000022545(CALM3);ENSSSCG00000033442(HCN2)
GO:0023051	regulation of signaling	19	2407	0.190402819392036	0.43344207099269	ENSSSCG00000002340(PSEN1);ENSSSCG00000005215(JAK2);ENSSSCG00000011726(VEPH1);ENSSSCG00000011743(MECOM);ENSSSCG00000016030(ZSWIM2);ENSSSCG00000016298(INPP5D);ENSSSCG00000017403(STAT3);ENSSSCG00000022101(BRCA1);ENSSSCG00000022280(DACT3);ENSSSCG00000022545(CALM3);ENSSSCG00000025856(TMEM106A);ENSSSCG00000026152(PRKD2);ENSSSCG00000026506(RALGAPA2);ENSSSCG00000026602(PTGIR);ENSSSCG00000029763(IFI35);EN…
GO:0002762	negative regulation of myeloid leukocyte differentiation	1	33	0.190886739874264	0.43344207099269	ENSSSCG00000016298(INPP5D)
GO:0022616	DNA strand elongation	1	33	0.190886739874264	0.43344207099269	ENSSSCG00000004753(INO80)
GO:0030866	cortical actin cytoskeleton organization	1	33	0.190886739874264	0.43344207099269	ENSSSCG00000008629(ROCK2)
GO:0040001	establishment of mitotic spindle localization	1	33	0.190886739874264	0.43344207099269	ENSSSCG00000039157(CLASP1)
GO:0044786	cell cycle DNA replication	1	33	0.190886739874264	0.43344207099269	ENSSSCG00000004753(INO80)
GO:0045747	positive regulation of Notch signaling pathway	1	33	0.190886739874264	0.43344207099269	ENSSSCG00000017403(STAT3)
GO:0048010	vascular endothelial growth factor receptor signaling pathway	1	33	0.190886739874264	0.43344207099269	ENSSSCG00000026152(PRKD2)
GO:0051966	regulation of synaptic transmission, glutamatergic	1	33	0.190886739874264	0.43344207099269	ENSSSCG00000002340(PSEN1)
GO:0060964	regulation of gene silencing by miRNA	1	33	0.190886739874264	0.43344207099269	ENSSSCG00000017403(STAT3)
GO:1900006	positive regulation of dendrite development	1	33	0.190886739874264	0.43344207099269	ENSSSCG00000002340(PSEN1)
GO:1900543	negative regulation of purine nucleotide metabolic process	1	33	0.190886739874264	0.43344207099269	ENSSSCG00000017403(STAT3)
GO:0031400	negative regulation of protein modification process	5	479	0.192049598833689	0.43567308054666	ENSSSCG00000002340(PSEN1);ENSSSCG00000005058(ATG14);ENSSSCG00000008629(ROCK2);ENSSSCG00000011743(MECOM);ENSSSCG00000022101(BRCA1)
GO:0006811	ion transport	11	1279	0.192755744860284	0.436864802610176	ENSSSCG00000000585(SLCO1C1);ENSSSCG00000002340(PSEN1);ENSSSCG00000003105(SLC1A5);ENSSSCG00000011641(SLCO2A1);ENSSSCG00000015711(DPP10);ENSSSCG00000016287(CHRND);ENSSSCG00000016288(CHRNG);ENSSSCG00000021998(SLCO1B3);ENSSSCG00000022545(CALM3);ENSSSCG00000033442(HCN2);ENSSSCG00000040650(KCNH1)
GO:0016311	dephosphorylation	4	356	0.193435095358643	0.437803528353306	ENSSSCG00000003098(PPP5C);ENSSSCG00000008629(ROCK2);ENSSSCG00000016298(INPP5D);ENSSSCG00000022545(CALM3)
GO:0051171	regulation of nitrogen compound metabolic process	26	3438	0.194097876453205	0.437803528353306	ENSSSCG00000000567(SOX5);ENSSSCG00000000585(SLCO1C1);ENSSSCG00000002333(DPF3);ENSSSCG00000002340(PSEN1);ENSSSCG00000002350(MIDEAS);ENSSSCG00000003101(HIF3A);ENSSSCG00000004676(DUOXA2);ENSSSCG00000004677(DUOXA1);ENSSSCG00000004753(INO80);ENSSSCG00000005215(JAK2);ENSSSCG00000008629(ROCK2);ENSSSCG00000008887(NAF1);ENSSSCG00000011708(TSC22D2);ENSSSCG00000011743(MECOM);ENSSSCG00000015732(TFCP2L1);ENSS…
GO:0006366	transcription from RNA polymerase II promoter	17	2127	0.194299560611256	0.437803528353306	ENSSSCG00000000567(SOX5);ENSSSCG00000002333(DPF3);ENSSSCG00000002340(PSEN1);ENSSSCG00000002350(MIDEAS);ENSSSCG00000003101(HIF3A);ENSSSCG00000004753(INO80);ENSSSCG00000005215(JAK2);ENSSSCG00000011708(TSC22D2);ENSSSCG00000011743(MECOM);ENSSSCG00000015732(TFCP2L1);ENSSSCG00000017402(STAT5A);ENSSSCG00000017403(STAT3);ENSSSCG00000017406(STAT5B);ENSSSCG00000022101(BRCA1);ENSSSCG00000026152(PRKD2);ENSSS…
GO:0006733	oxidoreduction coenzyme metabolic process	2	127	0.194909226147244	0.437803528353306	ENSSSCG00000002340(PSEN1);ENSSSCG00000017403(STAT3)
GO:0044262	cellular carbohydrate metabolic process	3	238	0.195123171606756	0.437803528353306	ENSSSCG00000002340(PSEN1);ENSSSCG00000004679(SORD);ENSSSCG00000017403(STAT3)
GO:0006809	nitric oxide biosynthetic process	1	34	0.196069295396638	0.437803528353306	ENSSSCG00000008629(ROCK2)
GO:0010107	potassium ion import	1	34	0.196069295396638	0.437803528353306	ENSSSCG00000033442(HCN2)
GO:0010543	regulation of platelet activation	1	34	0.196069295396638	0.437803528353306	ENSSSCG00000005215(JAK2)
GO:0021795	cerebral cortex cell migration	1	34	0.196069295396638	0.437803528353306	ENSSSCG00000002340(PSEN1)
GO:0035308	negative regulation of protein dephosphorylation	1	34	0.196069295396638	0.437803528353306	ENSSSCG00000008629(ROCK2)
GO:0045980	negative regulation of nucleotide metabolic process	1	34	0.196069295396638	0.437803528353306	ENSSSCG00000017403(STAT3)
GO:0046850	regulation of bone remodeling	1	34	0.196069295396638	0.437803528353306	ENSSSCG00000016298(INPP5D)
GO:0051294	establishment of spindle orientation	1	34	0.196069295396638	0.437803528353306	ENSSSCG00000039157(CLASP1)
GO:0060998	regulation of dendritic spine development	1	34	0.196069295396638	0.437803528353306	ENSSSCG00000002340(PSEN1)
GO:0098659	inorganic cation import into cell	1	34	0.196069295396638	0.437803528353306	ENSSSCG00000033442(HCN2)
GO:0099587	inorganic ion import into cell	1	34	0.196069295396638	0.437803528353306	ENSSSCG00000033442(HCN2)
GO:0006109	regulation of carbohydrate metabolic process	2	128	0.197228921642777	0.439175184045114	ENSSSCG00000002340(PSEN1);ENSSSCG00000017403(STAT3)
GO:0009267	cellular response to starvation	2	128	0.197228921642777	0.439175184045114	ENSSSCG00000002337(ZFYVE1);ENSSSCG00000005058(ATG14)
GO:0050817	coagulation	2	128	0.197228921642777	0.439175184045114	ENSSSCG00000002340(PSEN1);ENSSSCG00000005215(JAK2)
GO:0017148	negative regulation of translation	2	129	0.199552121244532	0.443530749702658	ENSSSCG00000017403(STAT3);ENSSSCG00000038466(EIF4E2)
GO:0071478	cellular response to radiation	2	129	0.199552121244532	0.443530749702658	ENSSSCG00000004753(INO80);ENSSSCG00000022101(BRCA1)
GO:0015804	neutral amino acid transport	1	35	0.20121899204682	0.443968113959011	ENSSSCG00000003105(SLC1A5)
GO:0031960	response to corticosteroid	1	35	0.20121899204682	0.443968113959011	ENSSSCG00000005215(JAK2)
GO:0032715	negative regulation of interleukin-6 production	1	35	0.20121899204682	0.443968113959011	ENSSSCG00000016298(INPP5D)
GO:0035272	exocrine system development	1	35	0.20121899204682	0.443968113959011	ENSSSCG00000015732(TFCP2L1)
GO:0043090	amino acid import	1	35	0.20121899204682	0.443968113959011	ENSSSCG00000002340(PSEN1)
GO:0043618	regulation of transcription from RNA polymerase II promoter in response to stress	1	35	0.20121899204682	0.443968113959011	ENSSSCG00000004753(INO80)
GO:0090503	RNA phosphodiester bond hydrolysis, exonucleolytic	1	35	0.20121899204682	0.443968113959011	ENSSSCG00000022177(DIS3L2)
GO:1903793	positive regulation of anion transport	1	35	0.20121899204682	0.443968113959011	ENSSSCG00000002340(PSEN1)
GO:0044802	single-organism membrane organization	7	750	0.203429735832302	0.445539253263051	ENSSSCG00000005058(ATG14);ENSSSCG00000008629(ROCK2);ENSSSCG00000013848(RAB8A);ENSSSCG00000015711(DPP10);ENSSSCG00000016300(ATG16L1);ENSSSCG00000024059(VAT1);ENSSSCG00000039500(MADCAM1)
GO:0032386	regulation of intracellular transport	4	364	0.203917011268754	0.445539253263051	ENSSSCG00000002340(PSEN1);ENSSSCG00000005215(JAK2);ENSSSCG00000011726(VEPH1);ENSSSCG00000022545(CALM3)
GO:0000070	mitotic sister chromatid segregation	2	131	0.204208483588971	0.445539253263051	ENSSSCG00000004753(INO80);ENSSSCG00000022177(DIS3L2)
GO:0007219	Notch signaling pathway	2	131	0.204208483588971	0.445539253263051	ENSSSCG00000002340(PSEN1);ENSSSCG00000017403(STAT3)
GO:0051173	positive regulation of nitrogen compound metabolic process	14	1717	0.204230717490963	0.445539253263051	ENSSSCG00000000585(SLCO1C1);ENSSSCG00000002333(DPF3);ENSSSCG00000002340(PSEN1);ENSSSCG00000003101(HIF3A);ENSSSCG00000004753(INO80);ENSSSCG00000005215(JAK2);ENSSSCG00000008629(ROCK2);ENSSSCG00000008887(NAF1);ENSSSCG00000011743(MECOM);ENSSSCG00000017403(STAT3);ENSSSCG00000022101(BRCA1);ENSSSCG00000025856(TMEM106A);ENSSSCG00000026152(PRKD2);ENSSSCG00000030155(PHF10)
GO:0002682	regulation of immune system process	9	1021	0.204678649259235	0.445539253263051	ENSSSCG00000002340(PSEN1);ENSSSCG00000002377(EIF2B2);ENSSSCG00000005215(JAK2);ENSSSCG00000016298(INPP5D);ENSSSCG00000017403(STAT3);ENSSSCG00000026152(PRKD2);ENSSSCG00000029763(IFI35);ENSSSCG00000036640(--);ENSSSCG00000039500(MADCAM1)
GO:0080135	regulation of cellular response to stress	6	620	0.205155558363357	0.445539253263051	ENSSSCG00000004753(INO80);ENSSSCG00000005058(ATG14);ENSSSCG00000011743(MECOM);ENSSSCG00000016290(EFHD1);ENSSSCG00000022101(BRCA1);ENSSSCG00000030211(NBR1)
GO:0001754	eye photoreceptor cell differentiation	1	36	0.20633603602508	0.445539253263051	ENSSSCG00000017403(STAT3)
GO:0002534	cytokine production involved in inflammatory response	1	36	0.20633603602508	0.445539253263051	ENSSSCG00000017403(STAT3)
GO:0021532	neural tube patterning	1	36	0.20633603602508	0.445539253263051	ENSSSCG00000002340(PSEN1)
GO:0031063	regulation of histone deacetylation	1	36	0.20633603602508	0.445539253263051	ENSSSCG00000026152(PRKD2)
GO:0035305	negative regulation of dephosphorylation	1	36	0.20633603602508	0.445539253263051	ENSSSCG00000008629(ROCK2)
GO:0043388	positive regulation of DNA binding	1	36	0.20633603602508	0.445539253263051	ENSSSCG00000022545(CALM3)
GO:0043551	regulation of phosphatidylinositol 3-kinase activity	1	36	0.20633603602508	0.445539253263051	ENSSSCG00000005058(ATG14)
GO:0045058	T cell selection	1	36	0.20633603602508	0.445539253263051	ENSSSCG00000017403(STAT3)
GO:0045981	positive regulation of nucleotide metabolic process	1	36	0.20633603602508	0.445539253263051	ENSSSCG00000002340(PSEN1)
GO:0048278	vesicle docking	1	36	0.20633603602508	0.445539253263051	ENSSSCG00000013848(RAB8A)
GO:0060966	regulation of gene silencing by RNA	1	36	0.20633603602508	0.445539253263051	ENSSSCG00000017403(STAT3)
GO:0085029	extracellular matrix assembly	1	36	0.20633603602508	0.445539253263051	ENSSSCG00000039157(CLASP1)
GO:0090280	positive regulation of calcium ion import	1	36	0.20633603602508	0.445539253263051	ENSSSCG00000022545(CALM3)
GO:0097028	dendritic cell differentiation	1	36	0.20633603602508	0.445539253263051	ENSSSCG00000002340(PSEN1)
GO:1900015	regulation of cytokine production involved in inflammatory response	1	36	0.20633603602508	0.445539253263051	ENSSSCG00000017403(STAT3)
GO:1900544	positive regulation of purine nucleotide metabolic process	1	36	0.20633603602508	0.445539253263051	ENSSSCG00000002340(PSEN1)
GO:0016571	histone methylation	2	132	0.206541375684858	0.445539253263051	ENSSSCG00000011743(MECOM);ENSSSCG00000022101(BRCA1)
GO:0032845	negative regulation of homeostatic process	2	132	0.206541375684858	0.445539253263051	ENSSSCG00000016298(INPP5D);ENSSSCG00000022545(CALM3)
GO:0051098	regulation of binding	3	247	0.209894711528232	0.452368976852996	ENSSSCG00000002340(PSEN1);ENSSSCG00000005215(JAK2);ENSSSCG00000022545(CALM3)
GO:0033043	regulation of organelle organization	9	1028	0.210143906610146	0.452502387139138	ENSSSCG00000004753(INO80);ENSSSCG00000008629(ROCK2);ENSSSCG00000008887(NAF1);ENSSSCG00000022101(BRCA1);ENSSSCG00000024059(VAT1);ENSSSCG00000026152(PRKD2);ENSSSCG00000029460(RND2);ENSSSCG00000033830(CCDC8);ENSSSCG00000039157(CLASP1)
GO:0045321	leukocyte activation	6	626	0.21119340481735	0.452830006665491	ENSSSCG00000002340(PSEN1);ENSSSCG00000005215(JAK2);ENSSSCG00000016298(INPP5D);ENSSSCG00000017403(STAT3);ENSSSCG00000025856(TMEM106A);ENSSSCG00000029763(IFI35)
GO:0071356	cellular response to tumor necrosis factor	2	134	0.211215916784369	0.452830006665491	ENSSSCG00000005215(JAK2);ENSSSCG00000022101(BRCA1)
GO:0007140	male meiosis	1	37	0.211420632251107	0.452830006665491	ENSSSCG00000002378(MLH3)
GO:0009299	mRNA transcription	1	37	0.211420632251107	0.452830006665491	ENSSSCG00000017403(STAT3)
GO:0016572	histone phosphorylation	1	37	0.211420632251107	0.452830006665491	ENSSSCG00000005215(JAK2)
GO:0060147	regulation of posttranscriptional gene silencing	1	37	0.211420632251107	0.452830006665491	ENSSSCG00000017403(STAT3)
GO:0042325	regulation of phosphorylation	10	1169	0.212683228065764	0.455130805143389	ENSSSCG00000002340(PSEN1);ENSSSCG00000005058(ATG14);ENSSSCG00000005215(JAK2);ENSSSCG00000008629(ROCK2);ENSSSCG00000011743(MECOM);ENSSSCG00000017403(STAT3);ENSSSCG00000025856(TMEM106A);ENSSSCG00000026152(PRKD2);ENSSSCG00000030211(NBR1);ENSSSCG00000040083(Shc2)
GO:0001558	regulation of cell growth	3	250	0.214874394634411	0.455970994108517	ENSSSCG00000004753(INO80);ENSSSCG00000022280(DACT3);ENSSSCG00000029460(RND2)
GO:0010638	positive regulation of organelle organization	5	500	0.215733398372648	0.455970994108517	ENSSSCG00000004753(INO80);ENSSSCG00000008629(ROCK2);ENSSSCG00000008887(NAF1);ENSSSCG00000022101(BRCA1);ENSSSCG00000026152(PRKD2)
GO:0046488	phosphatidylinositol metabolic process	2	136	0.21590126507815	0.455970994108517	ENSSSCG00000005058(ATG14);ENSSSCG00000016298(INPP5D)
GO:0006325	chromatin organization	6	631	0.216273559468426	0.455970994108517	ENSSSCG00000002350(MIDEAS);ENSSSCG00000004753(INO80);ENSSSCG00000005215(JAK2);ENSSSCG00000011743(MECOM);ENSSSCG00000022101(BRCA1);ENSSSCG00000026152(PRKD2)
GO:0006509	membrane protein ectodomain proteolysis	1	38	0.216472984371883	0.455970994108517	ENSSSCG00000002340(PSEN1)
GO:0006911	phagocytosis, engulfment	1	38	0.216472984371883	0.455970994108517	ENSSSCG00000016033(GULP1)
GO:0010823	negative regulation of mitochondrion organization	1	38	0.216472984371883	0.455970994108517	ENSSSCG00000024059(VAT1)
GO:0035196	production of miRNAs involved in gene silencing by miRNA	1	38	0.216472984371883	0.455970994108517	ENSSSCG00000017403(STAT3)
GO:0038084	vascular endothelial growth factor signaling pathway	1	38	0.216472984371883	0.455970994108517	ENSSSCG00000026152(PRKD2)
GO:0045022	early endosome to late endosome transport	1	38	0.216472984371883	0.455970994108517	ENSSSCG00000005058(ATG14)
GO:0050879	multicellular organismal movement	1	38	0.216472984371883	0.455970994108517	ENSSSCG00000016287(CHRND)
GO:0050881	musculoskeletal movement	1	38	0.216472984371883	0.455970994108517	ENSSSCG00000016287(CHRND)
GO:0051055	negative regulation of lipid biosynthetic process	1	38	0.216472984371883	0.455970994108517	ENSSSCG00000022101(BRCA1)
GO:0051496	positive regulation of stress fiber assembly	1	38	0.216472984371883	0.455970994108517	ENSSSCG00000008629(ROCK2)
GO:0051952	regulation of amine transport	1	38	0.216472984371883	0.455970994108517	ENSSSCG00000002340(PSEN1)
GO:0051972	regulation of telomerase activity	1	38	0.216472984371883	0.455970994108517	ENSSSCG00000008887(NAF1)
GO:1901985	positive regulation of protein acetylation	1	38	0.216472984371883	0.455970994108517	ENSSSCG00000022101(BRCA1)
GO:2000677	regulation of transcription regulatory region DNA binding	1	38	0.216472984371883	0.455970994108517	ENSSSCG00000002340(PSEN1)
GO:0006470	protein dephosphorylation	3	252	0.218208526879136	0.457637421439392	ENSSSCG00000003098(PPP5C);ENSSSCG00000008629(ROCK2);ENSSSCG00000022545(CALM3)
GO:0072657	protein localization to membrane	4	375	0.218599801589115	0.457637421439392	ENSSSCG00000008629(ROCK2);ENSSSCG00000013848(RAB8A);ENSSSCG00000015711(DPP10);ENSSSCG00000039500(MADCAM1)
GO:1901564	organonitrogen compound metabolic process	14	1742	0.219596266839295	0.457637421439392	ENSSSCG00000000585(SLCO1C1);ENSSSCG00000002340(PSEN1);ENSSSCG00000002377(EIF2B2);ENSSSCG00000004675(DUOX1);ENSSSCG00000004676(DUOXA2);ENSSSCG00000004677(DUOXA1);ENSSSCG00000004678(DUOX2);ENSSSCG00000008629(ROCK2);ENSSSCG00000017403(STAT3);ENSSSCG00000017513(NPEPPS);ENSSSCG00000025507(RPL27);ENSSSCG00000026852(NPPC);ENSSSCG00000037979(AARSD1);ENSSSCG00000038466(EIF4E2)
GO:0043603	cellular amide metabolic process	8	903	0.21962254349074	0.457637421439392	ENSSSCG00000002340(PSEN1);ENSSSCG00000002377(EIF2B2);ENSSSCG00000008629(ROCK2);ENSSSCG00000017403(STAT3);ENSSSCG00000017513(NPEPPS);ENSSSCG00000025507(RPL27);ENSSSCG00000037979(AARSD1);ENSSSCG00000038466(EIF4E2)
GO:0042327	positive regulation of phosphorylation	7	769	0.22087687097938	0.457637421439392	ENSSSCG00000002340(PSEN1);ENSSSCG00000005058(ATG14);ENSSSCG00000005215(JAK2);ENSSSCG00000008629(ROCK2);ENSSSCG00000025856(TMEM106A);ENSSSCG00000026152(PRKD2);ENSSSCG00000040083(Shc2)
GO:0007019	microtubule depolymerization	1	39	0.2214932947695	0.457637421439392	ENSSSCG00000039157(CLASP1)
GO:0010171	body morphogenesis	1	39	0.2214932947695	0.457637421439392	ENSSSCG00000039157(CLASP1)
GO:0019935	cyclic-nucleotide-mediated signaling	1	39	0.2214932947695	0.457637421439392	ENSSSCG00000039640(CDC34)
GO:0030520	intracellular estrogen receptor signaling pathway	1	39	0.2214932947695	0.457637421439392	ENSSSCG00000022101(BRCA1)
GO:0032413	negative regulation of ion transmembrane transporter activity	1	39	0.2214932947695	0.457637421439392	ENSSSCG00000022545(CALM3)
GO:0032613	interleukin-10 production	1	39	0.2214932947695	0.457637421439392	ENSSSCG00000017403(STAT3)
GO:0032653	regulation of interleukin-10 production	1	39	0.2214932947695	0.457637421439392	ENSSSCG00000017403(STAT3)
GO:0043620	regulation of DNA-templated transcription in response to stress	1	39	0.2214932947695	0.457637421439392	ENSSSCG00000004753(INO80)
GO:0045668	negative regulation of osteoblast differentiation	1	39	0.2214932947695	0.457637421439392	ENSSSCG00000030211(NBR1)
GO:0070527	platelet aggregation	1	39	0.2214932947695	0.457637421439392	ENSSSCG00000005215(JAK2)
GO:0071715	icosanoid transport	1	39	0.2214932947695	0.457637421439392	ENSSSCG00000011641(SLCO2A1)
GO:1900181	negative regulation of protein localization to nucleus	1	39	0.2214932947695	0.457637421439392	ENSSSCG00000011726(VEPH1)
GO:1901571	fatty acid derivative transport	1	39	0.2214932947695	0.457637421439392	ENSSSCG00000011641(SLCO2A1)
GO:1903053	regulation of extracellular matrix organization	1	39	0.2214932947695	0.457637421439392	ENSSSCG00000039157(CLASP1)
GO:1904427	positive regulation of calcium ion transmembrane transport	1	39	0.2214932947695	0.457637421439392	ENSSSCG00000022545(CALM3)
GO:2000272	negative regulation of receptor activity	1	39	0.2214932947695	0.457637421439392	ENSSSCG00000002340(PSEN1)
GO:2001238	positive regulation of extrinsic apoptotic signaling pathway	1	39	0.2214932947695	0.457637421439392	ENSSSCG00000016030(ZSWIM2)
GO:0032270	positive regulation of cellular protein metabolic process	10	1181	0.22166586361623	0.457637421439392	ENSSSCG00000002340(PSEN1);ENSSSCG00000005058(ATG14);ENSSSCG00000005215(JAK2);ENSSSCG00000008629(ROCK2);ENSSSCG00000017403(STAT3);ENSSSCG00000022101(BRCA1);ENSSSCG00000022545(CALM3);ENSSSCG00000025856(TMEM106A);ENSSSCG00000026152(PRKD2);ENSSSCG00000040083(Shc2)
GO:0043436	oxoacid metabolic process	7	770	0.221810190606593	0.457637421439392	ENSSSCG00000000585(SLCO1C1);ENSSSCG00000002340(PSEN1);ENSSSCG00000004676(DUOXA2);ENSSSCG00000004677(DUOXA1);ENSSSCG00000017403(STAT3);ENSSSCG00000022101(BRCA1);ENSSSCG00000037979(AARSD1)
GO:0006457	protein folding	2	139	0.222947323460361	0.459591069522383	ENSSSCG00000026852(NPPC);ENSSSCG00000035199(PTGES3L)
GO:0006887	exocytosis	3	255	0.223230253827532	0.459782006178447	ENSSSCG00000002340(PSEN1);ENSSSCG00000013848(RAB8A);ENSSSCG00000039157(CLASP1)
GO:0001666	response to hypoxia	2	140	0.2253003218785	0.462145222296075	ENSSSCG00000003101(HIF3A);ENSSSCG00000017513(NPEPPS)
GO:0007405	neuroblast proliferation	1	40	0.226481764568937	0.462145222296075	ENSSSCG00000000567(SOX5)
GO:0010824	regulation of centrosome duplication	1	40	0.226481764568937	0.462145222296075	ENSSSCG00000008629(ROCK2)
GO:0031062	positive regulation of histone methylation	1	40	0.226481764568937	0.462145222296075	ENSSSCG00000022101(BRCA1)
GO:0035307	positive regulation of protein dephosphorylation	1	40	0.226481764568937	0.462145222296075	ENSSSCG00000022545(CALM3)
GO:0042531	positive regulation of tyrosine phosphorylation of STAT protein	1	40	0.226481764568937	0.462145222296075	ENSSSCG00000005215(JAK2)
GO:0045912	negative regulation of carbohydrate metabolic process	1	40	0.226481764568937	0.462145222296075	ENSSSCG00000017403(STAT3)
GO:0048538	thymus development	1	40	0.226481764568937	0.462145222296075	ENSSSCG00000002340(PSEN1)
GO:0051293	establishment of spindle localization	1	40	0.226481764568937	0.462145222296075	ENSSSCG00000039157(CLASP1)
GO:0051893	regulation of focal adhesion assembly	1	40	0.226481764568937	0.462145222296075	ENSSSCG00000039157(CLASP1)
GO:0090109	regulation of cell-substrate junction assembly	1	40	0.226481764568937	0.462145222296075	ENSSSCG00000039157(CLASP1)
GO:0036293	response to decreased oxygen levels	2	141	0.227655273489883	0.46414779810258	ENSSSCG00000003101(HIF3A);ENSSSCG00000017513(NPEPPS)
GO:0032103	positive regulation of response to external stimulus	3	258	0.228275441938576	0.465019787288026	ENSSSCG00000017403(STAT3);ENSSSCG00000026152(PRKD2);ENSSSCG00000029763(IFI35)
GO:0009628	response to abiotic stimulus	6	643	0.22863807590933	0.465366125860944	ENSSSCG00000003101(HIF3A);ENSSSCG00000004753(INO80);ENSSSCG00000011708(TSC22D2);ENSSSCG00000016290(EFHD1);ENSSSCG00000017513(NPEPPS);ENSSSCG00000022101(BRCA1)
GO:0033036	macromolecule localization	16	2046	0.229782439436348	0.466982465351704	ENSSSCG00000000585(SLCO1C1);ENSSSCG00000002340(PSEN1);ENSSSCG00000002378(MLH3);ENSSSCG00000004676(DUOXA2);ENSSSCG00000004677(DUOXA1);ENSSSCG00000005204(RANBP6);ENSSSCG00000005215(JAK2);ENSSSCG00000008629(ROCK2);ENSSSCG00000011641(SLCO2A1);ENSSSCG00000011726(VEPH1);ENSSSCG00000013848(RAB8A);ENSSSCG00000015711(DPP10);ENSSSCG00000016300(ATG16L1);ENSSSCG00000017403(STAT3);ENSSSCG00000021998(SLCO1B3);…
GO:0034655	nucleobase-containing compound catabolic process	3	259	0.229962158572195	0.466982465351704	ENSSSCG00000002340(PSEN1);ENSSSCG00000017403(STAT3);ENSSSCG00000022177(DIS3L2)
GO:0042594	response to starvation	2	142	0.230012058679026	0.466982465351704	ENSSSCG00000002337(ZFYVE1);ENSSSCG00000005058(ATG14)
GO:0010676	positive regulation of cellular carbohydrate metabolic process	1	41	0.231438593645786	0.467130862362756	ENSSSCG00000002340(PSEN1)
GO:0031050	dsRNA fragmentation	1	41	0.231438593645786	0.467130862362756	ENSSSCG00000017403(STAT3)
GO:0031057	negative regulation of histone modification	1	41	0.231438593645786	0.467130862362756	ENSSSCG00000022101(BRCA1)
GO:0032330	regulation of chondrocyte differentiation	1	41	0.231438593645786	0.467130862362756	ENSSSCG00000000567(SOX5)
GO:0042149	cellular response to glucose starvation	1	41	0.231438593645786	0.467130862362756	ENSSSCG00000005058(ATG14)
GO:0070918	production of small RNA involved in gene silencing by RNA	1	41	0.231438593645786	0.467130862362756	ENSSSCG00000017403(STAT3)
GO:1902895	positive regulation of pri-miRNA transcription from RNA polymerase II promoter	1	41	0.231438593645786	0.467130862362756	ENSSSCG00000017403(STAT3)
GO:0043065	positive regulation of apoptotic process	4	385	0.23219330932629	0.46822958394196	ENSSSCG00000002340(PSEN1);ENSSSCG00000005215(JAK2);ENSSSCG00000016030(ZSWIM2);ENSSSCG00000016298(INPP5D)
GO:0043270	positive regulation of ion transport	2	143	0.232370559249342	0.46822958394196	ENSSSCG00000002340(PSEN1);ENSSSCG00000022545(CALM3)
GO:0006979	response to oxidative stress	3	261	0.233342784086741	0.469796805294638	ENSSSCG00000002340(PSEN1);ENSSSCG00000004675(DUOX1);ENSSSCG00000004678(DUOX2)
GO:0031056	regulation of histone modification	2	144	0.234730658410203	0.471804717736315	ENSSSCG00000022101(BRCA1);ENSSSCG00000026152(PRKD2)
GO:0034249	negative regulation of cellular amide metabolic process	2	144	0.234730658410203	0.471804717736315	ENSSSCG00000017403(STAT3);ENSSSCG00000038466(EIF4E2)
GO:0015837	amine transport	1	42	0.236363980633931	0.472336953855729	ENSSSCG00000002340(PSEN1)
GO:0035306	positive regulation of dephosphorylation	1	42	0.236363980633931	0.472336953855729	ENSSSCG00000022545(CALM3)
GO:0044818	mitotic G2/M transition checkpoint	1	42	0.236363980633931	0.472336953855729	ENSSSCG00000022101(BRCA1)
GO:0046839	phospholipid dephosphorylation	1	42	0.236363980633931	0.472336953855729	ENSSSCG00000016298(INPP5D)
GO:0051352	negative regulation of ligase activity	1	42	0.236363980633931	0.472336953855729	ENSSSCG00000002340(PSEN1)
GO:0051444	negative regulation of ubiquitin-protein transferase activity	1	42	0.236363980633931	0.472336953855729	ENSSSCG00000002340(PSEN1)
GO:0061028	establishment of endothelial barrier	1	42	0.236363980633931	0.472336953855729	ENSSSCG00000008629(ROCK2)
GO:0001932	regulation of protein phosphorylation	9	1061	0.236697136458645	0.472611803044699	ENSSSCG00000002340(PSEN1);ENSSSCG00000005058(ATG14);ENSSSCG00000005215(JAK2);ENSSSCG00000008629(ROCK2);ENSSSCG00000011743(MECOM);ENSSSCG00000025856(TMEM106A);ENSSSCG00000026152(PRKD2);ENSSSCG00000030211(NBR1);ENSSSCG00000040083(Shc2)
GO:0031032	actomyosin structure organization	2	145	0.237092240764116	0.472619516242659	ENSSSCG00000008629(ROCK2);ENSSSCG00000039157(CLASP1)
GO:0046434	organophosphate catabolic process	2	145	0.237092240764116	0.472619516242659	ENSSSCG00000002340(PSEN1);ENSSSCG00000017403(STAT3)
GO:0031325	positive regulation of cellular metabolic process	20	2643	0.237504410215035	0.473050828589881	ENSSSCG00000000585(SLCO1C1);ENSSSCG00000002333(DPF3);ENSSSCG00000002340(PSEN1);ENSSSCG00000003101(HIF3A);ENSSSCG00000004676(DUOXA2);ENSSSCG00000004677(DUOXA1);ENSSSCG00000004753(INO80);ENSSSCG00000005058(ATG14);ENSSSCG00000005215(JAK2);ENSSSCG00000008629(ROCK2);ENSSSCG00000008887(NAF1);ENSSSCG00000011743(MECOM);ENSSSCG00000016300(ATG16L1);ENSSSCG00000017403(STAT3);ENSSSCG00000022101(BRCA1);ENSSSC…
GO:0043068	positive regulation of programmed cell death	4	390	0.239069464923625	0.474902985215677	ENSSSCG00000002340(PSEN1);ENSSSCG00000005215(JAK2);ENSSSCG00000016030(ZSWIM2);ENSSSCG00000016298(INPP5D)
GO:0007126	meiotic nuclear division	2	146	0.239455192293997	0.474902985215677	ENSSSCG00000002378(MLH3);ENSSSCG00000004680(TERB2)
GO:0010976	positive regulation of neuron projection development	2	146	0.239455192293997	0.474902985215677	ENSSSCG00000002340(PSEN1);ENSSSCG00000029460(RND2)
GO:0034612	response to tumor necrosis factor	2	146	0.239455192293997	0.474902985215677	ENSSSCG00000005215(JAK2);ENSSSCG00000022101(BRCA1)
GO:0048469	cell maturation	2	146	0.239455192293997	0.474902985215677	ENSSSCG00000015732(TFCP2L1);ENSSSCG00000026852(NPPC)
GO:0048584	positive regulation of response to stimulus	13	1630	0.239656051352867	0.474902985215677	ENSSSCG00000002340(PSEN1);ENSSSCG00000002377(EIF2B2);ENSSSCG00000004675(DUOX1);ENSSSCG00000004753(INO80);ENSSSCG00000005215(JAK2);ENSSSCG00000016030(ZSWIM2);ENSSSCG00000017403(STAT3);ENSSSCG00000022101(BRCA1);ENSSSCG00000022545(CALM3);ENSSSCG00000025856(TMEM106A);ENSSSCG00000026152(PRKD2);ENSSSCG00000029763(IFI35);ENSSSCG00000040083(Shc2)
GO:0006082	organic acid metabolic process	7	789	0.239810282269506	0.474902985215677	ENSSSCG00000000585(SLCO1C1);ENSSSCG00000002340(PSEN1);ENSSSCG00000004676(DUOXA2);ENSSSCG00000004677(DUOXA1);ENSSSCG00000017403(STAT3);ENSSSCG00000022101(BRCA1);ENSSSCG00000037979(AARSD1)
GO:0001541	ovarian follicle development	1	43	0.241258122933183	0.476208843959617	ENSSSCG00000002377(EIF2B2)
GO:0001947	heart looping	1	43	0.241258122933183	0.476208843959617	ENSSSCG00000002340(PSEN1)
GO:0006418	tRNA aminoacylation for protein translation	1	43	0.241258122933183	0.476208843959617	ENSSSCG00000037979(AARSD1)
GO:1903513	endoplasmic reticulum to cytosol transport	1	43	0.241258122933183	0.476208843959617	ENSSSCG00000022545(CALM3)
GO:0051216	cartilage development	2	147	0.241819400350555	0.47656699723828	ENSSSCG00000000567(SOX5);ENSSSCG00000026852(NPPC)
GO:0060271	cilium morphogenesis	3	266	0.241834080552207	0.47656699723828	ENSSSCG00000013848(RAB8A);ENSSSCG00000036434(TPGS1);ENSSSCG00000039469(DNAL1)
GO:0002285	lymphocyte activation involved in immune response	2	148	0.244184753639768	0.479539402893512	ENSSSCG00000002340(PSEN1);ENSSSCG00000017403(STAT3)
GO:0002252	immune effector process	5	525	0.245068301379869	0.479539402893512	ENSSSCG00000002340(PSEN1);ENSSSCG00000016298(INPP5D);ENSSSCG00000016300(ATG16L1);ENSSSCG00000017403(STAT3);ENSSSCG00000029763(IFI35)
GO:0032623	interleukin-2 production	1	44	0.246121216716869	0.479539402893512	ENSSSCG00000026152(PRKD2)
GO:0032663	regulation of interleukin-2 production	1	44	0.246121216716869	0.479539402893512	ENSSSCG00000026152(PRKD2)
GO:0034103	regulation of tissue remodeling	1	44	0.246121216716869	0.479539402893512	ENSSSCG00000016298(INPP5D)
GO:0042093	T-helper cell differentiation	1	44	0.246121216716869	0.479539402893512	ENSSSCG00000017403(STAT3)
GO:0043113	receptor clustering	1	44	0.246121216716869	0.479539402893512	ENSSSCG00000039500(MADCAM1)
GO:0046635	positive regulation of alpha-beta T cell activation	1	44	0.246121216716869	0.479539402893512	ENSSSCG00000005215(JAK2)
GO:0050732	negative regulation of peptidyl-tyrosine phosphorylation	1	44	0.246121216716869	0.479539402893512	ENSSSCG00000002340(PSEN1)
GO:0097352	autophagosome maturation	1	44	0.246121216716869	0.479539402893512	ENSSSCG00000005058(ATG14)
GO:0097576	vacuole fusion	1	44	0.246121216716869	0.479539402893512	ENSSSCG00000005058(ATG14)
GO:1903078	positive regulation of protein localization to plasma membrane	1	44	0.246121216716869	0.479539402893512	ENSSSCG00000015711(DPP10)
GO:1903391	regulation of adherens junction organization	1	44	0.246121216716869	0.479539402893512	ENSSSCG00000039157(CLASP1)
GO:1904063	negative regulation of cation transmembrane transport	1	44	0.246121216716869	0.479539402893512	ENSSSCG00000022545(CALM3)
GO:0000278	mitotic cell cycle	6	660	0.246540741133196	0.479603510129222	ENSSSCG00000004753(INO80);ENSSSCG00000022101(BRCA1);ENSSSCG00000022177(DIS3L2);ENSSSCG00000022545(CALM3);ENSSSCG00000033830(CCDC8);ENSSSCG00000039157(CLASP1)
GO:0045637	regulation of myeloid cell differentiation	2	149	0.246551142210469	0.479603510129222	ENSSSCG00000016298(INPP5D);ENSSSCG00000017403(STAT3)
GO:0050769	positive regulation of neurogenesis	3	269	0.246954219216458	0.479707699259125	ENSSSCG00000002340(PSEN1);ENSSSCG00000004677(DUOXA1);ENSSSCG00000029460(RND2)
GO:0051179	localization	34	4758	0.247001812035742	0.479707699259125	ENSSSCG00000000585(SLCO1C1);ENSSSCG00000002340(PSEN1);ENSSSCG00000002378(MLH3);ENSSSCG00000003105(SLC1A5);ENSSSCG00000004675(DUOX1);ENSSSCG00000004676(DUOXA2);ENSSSCG00000004677(DUOXA1);ENSSSCG00000004679(SORD);ENSSSCG00000004680(TERB2);ENSSSCG00000005058(ATG14);ENSSSCG00000005110(SYNE2);ENSSSCG00000005204(RANBP6);ENSSSCG00000005215(JAK2);ENSSSCG00000008629(ROCK2);ENSSSCG00000011641(SLCO2A1);ENSS…
GO:0009101	glycoprotein biosynthetic process	3	270	0.248664879317757	0.482493096864621	ENSSSCG00000002340(PSEN1);ENSSSCG00000003103(FKRP);ENSSSCG00000025856(TMEM106A)
GO:0007179	transforming growth factor beta receptor signaling pathway	2	150	0.248918457442033	0.482493096864621	ENSSSCG00000011726(VEPH1);ENSSSCG00000017403(STAT3)
GO:0031328	positive regulation of cellular biosynthetic process	13	1644	0.249182064372079	0.482493096864621	ENSSSCG00000002333(DPF3);ENSSSCG00000002340(PSEN1);ENSSSCG00000003101(HIF3A);ENSSSCG00000004676(DUOXA2);ENSSSCG00000004677(DUOXA1);ENSSSCG00000004753(INO80);ENSSSCG00000005215(JAK2);ENSSSCG00000008887(NAF1);ENSSSCG00000011743(MECOM);ENSSSCG00000017403(STAT3);ENSSSCG00000022101(BRCA1);ENSSSCG00000026152(PRKD2);ENSSSCG00000030155(PHF10)
GO:0002294	CD4-positive, alpha-beta T cell differentiation involved in immune response	1	45	0.250953456939365	0.482493096864621	ENSSSCG00000017403(STAT3)
GO:0022029	telencephalon cell migration	1	45	0.250953456939365	0.482493096864621	ENSSSCG00000002340(PSEN1)
GO:0031122	cytoplasmic microtubule organization	1	45	0.250953456939365	0.482493096864621	ENSSSCG00000039157(CLASP1)
GO:0051445	regulation of meiotic cell cycle	1	45	0.250953456939365	0.482493096864621	ENSSSCG00000026852(NPPC)
GO:0051653	spindle localization	1	45	0.250953456939365	0.482493096864621	ENSSSCG00000039157(CLASP1)
GO:0060350	endochondral bone morphogenesis	1	45	0.250953456939365	0.482493096864621	ENSSSCG00000026852(NPPC)
GO:1901379	regulation of potassium ion transmembrane transport	1	45	0.250953456939365	0.482493096864621	ENSSSCG00000015711(DPP10)
GO:0032501	multicellular organismal process	38	5377	0.251124811743854	0.482493096864621	ENSSSCG00000000567(SOX5);ENSSSCG00000002333(DPF3);ENSSSCG00000002340(PSEN1);ENSSSCG00000002377(EIF2B2);ENSSSCG00000004012(THBS2);ENSSSCG00000004675(DUOX1);ENSSSCG00000004677(DUOXA1);ENSSSCG00000004678(DUOX2);ENSSSCG00000004753(INO80);ENSSSCG00000005215(JAK2);ENSSSCG00000008629(ROCK2);ENSSSCG00000008888(NPY1R);ENSSSCG00000008889(NPY5R);ENSSSCG00000013851(OR2Z1);ENSSSCG00000013852(OR10H1);ENSSSCG00…
GO:0031669	cellular response to nutrient levels	2	151	0.251286592032155	0.482493096864621	ENSSSCG00000002337(ZFYVE1);ENSSSCG00000005058(ATG14)
GO:0000902	cell morphogenesis	9	1080	0.252530183315633	0.482493096864621	ENSSSCG00000002340(PSEN1);ENSSSCG00000013848(RAB8A);ENSSSCG00000015732(TFCP2L1);ENSSSCG00000022280(DACT3);ENSSSCG00000027907(BSG);ENSSSCG00000029460(RND2);ENSSSCG00000036434(TPGS1);ENSSSCG00000039157(CLASP1);ENSSSCG00000039469(DNAL1)
GO:0048468	cell development	13	1649	0.252620316523159	0.482493096864621	ENSSSCG00000002340(PSEN1);ENSSSCG00000002377(EIF2B2);ENSSSCG00000004677(DUOXA1);ENSSSCG00000008629(ROCK2);ENSSSCG00000015732(TFCP2L1);ENSSSCG00000016290(EFHD1);ENSSSCG00000017403(STAT3);ENSSSCG00000022280(DACT3);ENSSSCG00000026852(NPPC);ENSSSCG00000027907(BSG);ENSSSCG00000029460(RND2);ENSSSCG00000036434(TPGS1);ENSSSCG00000039157(CLASP1)
GO:0044723	single-organism carbohydrate metabolic process	5	532	0.253473121395771	0.482493096864621	ENSSSCG00000002340(PSEN1);ENSSSCG00000003103(FKRP);ENSSSCG00000004679(SORD);ENSSSCG00000008888(NPY1R);ENSSSCG00000017403(STAT3)
GO:0040029	regulation of gene expression, epigenetic	2	152	0.253655439984736	0.482493096864621	ENSSSCG00000017403(STAT3);ENSSSCG00000022101(BRCA1)
GO:0070482	response to oxygen levels	2	152	0.253655439984736	0.482493096864621	ENSSSCG00000003101(HIF3A);ENSSSCG00000017513(NPEPPS)
GO:0042127	regulation of cell proliferation	9	1082	0.254218145843079	0.482493096864621	ENSSSCG00000005215(JAK2);ENSSSCG00000016298(INPP5D);ENSSSCG00000017402(STAT5A);ENSSSCG00000017403(STAT3);ENSSSCG00000017406(STAT5B);ENSSSCG00000022177(DIS3L2);ENSSSCG00000026152(PRKD2);ENSSSCG00000026602(PTGIR);ENSSSCG00000029763(IFI35)
GO:0043087	regulation of GTPase activity	3	274	0.255526029790094	0.482493096864621	ENSSSCG00000026506(RALGAPA2);ENSSSCG00000033093(RGS6);ENSSSCG00000035057(RUNDC1)
GO:0002287	alpha-beta T cell activation involved in immune response	1	46	0.2557550373436	0.482493096864621	ENSSSCG00000017403(STAT3)
GO:0002293	alpha-beta T cell differentiation involved in immune response	1	46	0.2557550373436	0.482493096864621	ENSSSCG00000017403(STAT3)
GO:0006305	DNA alkylation	1	46	0.2557550373436	0.482493096864621	ENSSSCG00000022101(BRCA1)
GO:0006306	DNA methylation	1	46	0.2557550373436	0.482493096864621	ENSSSCG00000022101(BRCA1)
GO:0008333	endosome to lysosome transport	1	46	0.2557550373436	0.482493096864621	ENSSSCG00000005058(ATG14)
GO:0010972	negative regulation of G2/M transition of mitotic cell cycle	1	46	0.2557550373436	0.482493096864621	ENSSSCG00000022101(BRCA1)
GO:0032410	negative regulation of transporter activity	1	46	0.2557550373436	0.482493096864621	ENSSSCG00000022545(CALM3)
GO:0043039	tRNA aminoacylation	1	46	0.2557550373436	0.482493096864621	ENSSSCG00000037979(AARSD1)
GO:0043489	RNA stabilization	1	46	0.2557550373436	0.482493096864621	ENSSSCG00000008887(NAF1)
GO:0045453	bone resorption	1	46	0.2557550373436	0.482493096864621	ENSSSCG00000016298(INPP5D)
GO:0045604	regulation of epidermal cell differentiation	1	46	0.2557550373436	0.482493096864621	ENSSSCG00000008629(ROCK2)
GO:0045913	positive regulation of carbohydrate metabolic process	1	46	0.2557550373436	0.482493096864621	ENSSSCG00000002340(PSEN1)
GO:0050854	regulation of antigen receptor-mediated signaling pathway	1	46	0.2557550373436	0.482493096864621	ENSSSCG00000026152(PRKD2)
GO:0051279	regulation of release of sequestered calcium ion into cytosol	1	46	0.2557550373436	0.482493096864621	ENSSSCG00000022545(CALM3)
GO:0061371	determination of heart left/right asymmetry	1	46	0.2557550373436	0.482493096864621	ENSSSCG00000002340(PSEN1)
GO:1901019	regulation of calcium ion transmembrane transporter activity	1	46	0.2557550373436	0.482493096864621	ENSSSCG00000022545(CALM3)
GO:1903309	negative regulation of chromatin modification	1	46	0.2557550373436	0.482493096864621	ENSSSCG00000022101(BRCA1)
GO:0002685	regulation of leukocyte migration	2	153	0.256024896597866	0.482493096864621	ENSSSCG00000036640(--);ENSSSCG00000039500(MADCAM1)
GO:0006275	regulation of DNA replication	2	153	0.256024896597866	0.482493096864621	ENSSSCG00000004753(INO80);ENSSSCG00000008887(NAF1)
GO:0051641	cellular localization	18	2383	0.256695513951974	0.48337986103505	ENSSSCG00000002340(PSEN1);ENSSSCG00000004676(DUOXA2);ENSSSCG00000004677(DUOXA1);ENSSSCG00000004680(TERB2);ENSSSCG00000005058(ATG14);ENSSSCG00000005110(SYNE2);ENSSSCG00000005204(RANBP6);ENSSSCG00000005215(JAK2);ENSSSCG00000008629(ROCK2);ENSSSCG00000011726(VEPH1);ENSSSCG00000013848(RAB8A);ENSSSCG00000015711(DPP10);ENSSSCG00000016300(ATG16L1);ENSSSCG00000017403(STAT3);ENSSSCG00000022545(CALM3);ENSSS…
GO:0006820	anion transport	5	535	0.257098009211182	0.483661986669217	ENSSSCG00000000585(SLCO1C1);ENSSSCG00000002340(PSEN1);ENSSSCG00000003105(SLC1A5);ENSSSCG00000011641(SLCO2A1);ENSSSCG00000021998(SLCO1B3)
GO:0032956	regulation of actin cytoskeleton organization	3	275	0.257245717247493	0.483661986669217	ENSSSCG00000008629(ROCK2);ENSSSCG00000029460(RND2);ENSSSCG00000039157(CLASP1)
GO:0000819	sister chromatid segregation	2	154	0.2583948584519	0.485067581988959	ENSSSCG00000004753(INO80);ENSSSCG00000022177(DIS3L2)
GO:1903708	positive regulation of hemopoiesis	2	154	0.2583948584519	0.485067581988959	ENSSSCG00000016298(INPP5D);ENSSSCG00000017403(STAT3)
GO:0032233	positive regulation of actin filament bundle assembly	1	47	0.260526150468499	0.486799056095818	ENSSSCG00000008629(ROCK2)
GO:0043038	amino acid activation	1	47	0.260526150468499	0.486799056095818	ENSSSCG00000037979(AARSD1)
GO:0050771	negative regulation of axonogenesis	1	47	0.260526150468499	0.486799056095818	ENSSSCG00000002340(PSEN1)
GO:0052652	cyclic purine nucleotide metabolic process	1	47	0.260526150468499	0.486799056095818	ENSSSCG00000026852(NPPC)
GO:0055117	regulation of cardiac muscle contraction	1	47	0.260526150468499	0.486799056095818	ENSSSCG00000022545(CALM3)
GO:2000242	negative regulation of reproductive process	1	47	0.260526150468499	0.486799056095818	ENSSSCG00000026852(NPPC)
GO:0045597	positive regulation of cell differentiation	6	674	0.261590454694818	0.488409998873787	ENSSSCG00000000567(SOX5);ENSSSCG00000002340(PSEN1);ENSSSCG00000004677(DUOXA1);ENSSSCG00000016298(INPP5D);ENSSSCG00000017403(STAT3);ENSSSCG00000029460(RND2)
GO:0006869	lipid transport	3	278	0.262414617806228	0.489225223036516	ENSSSCG00000000585(SLCO1C1);ENSSSCG00000011641(SLCO2A1);ENSSSCG00000021998(SLCO1B3)
GO:0010810	regulation of cell-substrate adhesion	2	156	0.263135890544594	0.489225223036516	ENSSSCG00000005215(JAK2);ENSSSCG00000039157(CLASP1)
GO:0016477	cell migration	9	1093	0.263570714000278	0.489225223036516	ENSSSCG00000002340(PSEN1);ENSSSCG00000008629(ROCK2);ENSSSCG00000017402(STAT5A);ENSSSCG00000017403(STAT3);ENSSSCG00000026152(PRKD2);ENSSSCG00000029460(RND2);ENSSSCG00000036640(--);ENSSSCG00000039157(CLASP1);ENSSSCG00000039500(MADCAM1)
GO:0006417	regulation of translation	3	279	0.264140715262439	0.489225223036516	ENSSSCG00000017403(STAT3);ENSSSCG00000037979(AARSD1);ENSSSCG00000038466(EIF4E2)
GO:0002011	morphogenesis of an epithelial sheet	1	48	0.265266987656389	0.489225223036516	ENSSSCG00000039157(CLASP1)
GO:0003143	embryonic heart tube morphogenesis	1	48	0.265266987656389	0.489225223036516	ENSSSCG00000002340(PSEN1)
GO:0019233	sensory perception of pain	1	48	0.265266987656389	0.489225223036516	ENSSSCG00000008888(NPY1R)
GO:0021885	forebrain cell migration	1	48	0.265266987656389	0.489225223036516	ENSSSCG00000002340(PSEN1)
GO:0033619	membrane protein proteolysis	1	48	0.265266987656389	0.489225223036516	ENSSSCG00000002340(PSEN1)
GO:0043550	regulation of lipid kinase activity	1	48	0.265266987656389	0.489225223036516	ENSSSCG00000005058(ATG14)
GO:0048008	platelet-derived growth factor receptor signaling pathway	1	48	0.265266987656389	0.489225223036516	ENSSSCG00000026602(PTGIR)
GO:0048599	oocyte development	1	48	0.265266987656389	0.489225223036516	ENSSSCG00000026852(NPPC)
GO:0086001	cardiac muscle cell action potential	1	48	0.265266987656389	0.489225223036516	ENSSSCG00000022545(CALM3)
GO:0090329	regulation of DNA-dependent DNA replication	1	48	0.265266987656389	0.489225223036516	ENSSSCG00000004753(INO80)
GO:1902750	negative regulation of cell cycle G2/M phase transition	1	48	0.265266987656389	0.489225223036516	ENSSSCG00000022101(BRCA1)
GO:1904356	regulation of telomere maintenance via telomere lengthening	1	48	0.265266987656389	0.489225223036516	ENSSSCG00000008887(NAF1)
GO:0017157	regulation of exocytosis	2	158	0.2678777341041	0.493663314718157	ENSSSCG00000013848(RAB8A);ENSSSCG00000039157(CLASP1)
GO:0010942	positive regulation of cell death	4	411	0.268444665707762	0.493767008001382	ENSSSCG00000002340(PSEN1);ENSSSCG00000005215(JAK2);ENSSSCG00000016030(ZSWIM2);ENSSSCG00000016298(INPP5D)
GO:0050673	epithelial cell proliferation	3	282	0.26932778020783	0.493767008001382	ENSSSCG00000002340(PSEN1);ENSSSCG00000017402(STAT5A);ENSSSCG00000026152(PRKD2)
GO:0006493	protein O-linked glycosylation	1	49	0.269977739060358	0.493767008001382	ENSSSCG00000003103(FKRP)
GO:0009190	cyclic nucleotide biosynthetic process	1	49	0.269977739060358	0.493767008001382	ENSSSCG00000026852(NPPC)
GO:0009994	oocyte differentiation	1	49	0.269977739060358	0.493767008001382	ENSSSCG00000026852(NPPC)
GO:0030888	regulation of B cell proliferation	1	49	0.269977739060358	0.493767008001382	ENSSSCG00000016298(INPP5D)
GO:0045670	regulation of osteoclast differentiation	1	49	0.269977739060358	0.493767008001382	ENSSSCG00000016298(INPP5D)
GO:0061045	negative regulation of wound healing	1	49	0.269977739060358	0.493767008001382	ENSSSCG00000039157(CLASP1)
GO:0090317	negative regulation of intracellular protein transport	1	49	0.269977739060358	0.493767008001382	ENSSSCG00000011726(VEPH1)
GO:1904377	positive regulation of protein localization to cell periphery	1	49	0.269977739060358	0.493767008001382	ENSSSCG00000015711(DPP10)
GO:0042060	wound healing	3	283	0.271059579980294	0.495370609101658	ENSSSCG00000004675(DUOX1);ENSSSCG00000005215(JAK2);ENSSSCG00000039157(CLASP1)
GO:0016337	single organismal cell-cell adhesion	5	547	0.271724055286668	0.496112802319382	ENSSSCG00000002340(PSEN1);ENSSSCG00000005215(JAK2);ENSSSCG00000017403(STAT3);ENSSSCG00000036640(--);ENSSSCG00000039500(MADCAM1)
GO:0009889	regulation of biosynthetic process	24	3301	0.271938222466005	0.496112802319382	ENSSSCG00000000567(SOX5);ENSSSCG00000002333(DPF3);ENSSSCG00000002340(PSEN1);ENSSSCG00000002350(MIDEAS);ENSSSCG00000003101(HIF3A);ENSSSCG00000004676(DUOXA2);ENSSSCG00000004677(DUOXA1);ENSSSCG00000004753(INO80);ENSSSCG00000005215(JAK2);ENSSSCG00000008629(ROCK2);ENSSSCG00000008887(NAF1);ENSSSCG00000011708(TSC22D2);ENSSSCG00000011743(MECOM);ENSSSCG00000015732(TFCP2L1);ENSSSCG00000017402(STAT5A);ENSSS…
GO:0050670	regulation of lymphocyte proliferation	2	160	0.272619606741192	0.496112802319382	ENSSSCG00000005215(JAK2);ENSSSCG00000016298(INPP5D)
GO:1903308	regulation of chromatin modification	2	160	0.272619606741192	0.496112802319382	ENSSSCG00000022101(BRCA1);ENSSSCG00000026152(PRKD2)
GO:0009058	biosynthetic process	34	4814	0.272655880767502	0.496112802319382	ENSSSCG00000000567(SOX5);ENSSSCG00000002333(DPF3);ENSSSCG00000002340(PSEN1);ENSSSCG00000002350(MIDEAS);ENSSSCG00000002377(EIF2B2);ENSSSCG00000003101(HIF3A);ENSSSCG00000003103(FKRP);ENSSSCG00000004675(DUOX1);ENSSSCG00000004676(DUOXA2);ENSSSCG00000004677(DUOXA1);ENSSSCG00000004678(DUOX2);ENSSSCG00000004679(SORD);ENSSSCG00000004753(INO80);ENSSSCG00000005058(ATG14);ENSSSCG00000005215(JAK2);ENSSSCG000…
GO:0043269	regulation of ion transport	4	414	0.272697765513303	0.496112802319382	ENSSSCG00000002340(PSEN1);ENSSSCG00000015711(DPP10);ENSSSCG00000022545(CALM3);ENSSSCG00000040650(KCNH1)
GO:0031329	regulation of cellular catabolic process	5	549	0.274180153949038	0.496687995705235	ENSSSCG00000002340(PSEN1);ENSSSCG00000005058(ATG14);ENSSSCG00000013848(RAB8A);ENSSSCG00000016300(ATG16L1);ENSSSCG00000017403(STAT3)
GO:0002292	T cell differentiation involved in immune response	1	50	0.27465859365157	0.496687995705235	ENSSSCG00000017403(STAT3)
GO:0006414	translational elongation	1	50	0.27465859365157	0.496687995705235	ENSSSCG00000037979(AARSD1)
GO:0021536	diencephalon development	1	50	0.27465859365157	0.496687995705235	ENSSSCG00000004678(DUOX2)
GO:0042509	regulation of tyrosine phosphorylation of STAT protein	1	50	0.27465859365157	0.496687995705235	ENSSSCG00000005215(JAK2)
GO:0043266	regulation of potassium ion transport	1	50	0.27465859365157	0.496687995705235	ENSSSCG00000015711(DPP10)
GO:0046530	photoreceptor cell differentiation	1	50	0.27465859365157	0.496687995705235	ENSSSCG00000017403(STAT3)
GO:0090311	regulation of protein deacetylation	1	50	0.27465859365157	0.496687995705235	ENSSSCG00000026152(PRKD2)
GO:0007051	spindle organization	2	161	0.274990314783048	0.496915931575052	ENSSSCG00000004753(INO80);ENSSSCG00000039157(CLASP1)
GO:0032269	negative regulation of cellular protein metabolic process	7	826	0.276162479872964	0.49767725949345	ENSSSCG00000002340(PSEN1);ENSSSCG00000005058(ATG14);ENSSSCG00000008629(ROCK2);ENSSSCG00000011743(MECOM);ENSSSCG00000017403(STAT3);ENSSSCG00000022101(BRCA1);ENSSSCG00000038466(EIF4E2)
GO:0009967	positive regulation of signal transduction	9	1108	0.276502433524155	0.49767725949345	ENSSSCG00000002340(PSEN1);ENSSSCG00000005215(JAK2);ENSSSCG00000016030(ZSWIM2);ENSSSCG00000017403(STAT3);ENSSSCG00000022545(CALM3);ENSSSCG00000025856(TMEM106A);ENSSSCG00000026152(PRKD2);ENSSSCG00000029763(IFI35);ENSSSCG00000040083(Shc2)
GO:0051347	positive regulation of transferase activity	4	417	0.276963031854028	0.49767725949345	ENSSSCG00000002340(PSEN1);ENSSSCG00000005058(ATG14);ENSSSCG00000005215(JAK2);ENSSSCG00000008887(NAF1)
GO:0002573	myeloid leukocyte differentiation	2	162	0.27736074547144	0.49767725949345	ENSSSCG00000002340(PSEN1);ENSSSCG00000016298(INPP5D)
GO:0032496	response to lipopolysaccharide	2	162	0.27736074547144	0.49767725949345	ENSSSCG00000005215(JAK2);ENSSSCG00000026602(PTGIR)
GO:0032944	regulation of mononuclear cell proliferation	2	162	0.27736074547144	0.49767725949345	ENSSSCG00000005215(JAK2);ENSSSCG00000016298(INPP5D)
GO:0051247	positive regulation of protein metabolic process	10	1252	0.277726974173487	0.49767725949345	ENSSSCG00000002340(PSEN1);ENSSSCG00000005058(ATG14);ENSSSCG00000005215(JAK2);ENSSSCG00000008629(ROCK2);ENSSSCG00000017403(STAT3);ENSSSCG00000022101(BRCA1);ENSSSCG00000022545(CALM3);ENSSSCG00000025856(TMEM106A);ENSSSCG00000026152(PRKD2);ENSSSCG00000040083(Shc2)
GO:0044270	cellular nitrogen compound catabolic process	3	287	0.277999513597668	0.49767725949345	ENSSSCG00000002340(PSEN1);ENSSSCG00000017403(STAT3);ENSSSCG00000022177(DIS3L2)
GO:0000381	regulation of alternative mRNA splicing, via spliceosome	1	51	0.279309739226533	0.49767725949345	ENSSSCG00000028663(RBM25)
GO:0002532	production of molecular mediator involved in inflammatory response	1	51	0.279309739226533	0.49767725949345	ENSSSCG00000017403(STAT3)
GO:0006919	activation of cysteine-type endopeptidase activity involved in apoptotic process	1	51	0.279309739226533	0.49767725949345	ENSSSCG00000005215(JAK2)
GO:0019217	regulation of fatty acid metabolic process	1	51	0.279309739226533	0.49767725949345	ENSSSCG00000022101(BRCA1)
GO:0032414	positive regulation of ion transmembrane transporter activity	1	51	0.279309739226533	0.49767725949345	ENSSSCG00000022545(CALM3)
GO:0034766	negative regulation of ion transmembrane transport	1	51	0.279309739226533	0.49767725949345	ENSSSCG00000022545(CALM3)
GO:0042058	regulation of epidermal growth factor receptor signaling pathway	1	51	0.279309739226533	0.49767725949345	ENSSSCG00000002340(PSEN1)
GO:0046605	regulation of centrosome cycle	1	51	0.279309739226533	0.49767725949345	ENSSSCG00000008629(ROCK2)
GO:0051306	mitotic sister chromatid separation	1	51	0.279309739226533	0.49767725949345	ENSSSCG00000022177(DIS3L2)
GO:0070830	bicellular tight junction assembly	1	51	0.279309739226533	0.49767725949345	ENSSSCG00000008629(ROCK2)
GO:0031327	negative regulation of cellular biosynthetic process	10	1254	0.279369927461504	0.49767725949345	ENSSSCG00000002333(DPF3);ENSSSCG00000002340(PSEN1);ENSSSCG00000002350(MIDEAS);ENSSSCG00000008629(ROCK2);ENSSSCG00000011743(MECOM);ENSSSCG00000015732(TFCP2L1);ENSSSCG00000017403(STAT3);ENSSSCG00000022101(BRCA1);ENSSSCG00000030155(PHF10);ENSSSCG00000038466(EIF4E2)
GO:0007163	establishment or maintenance of cell polarity	2	163	0.279730806406452	0.49767725949345	ENSSSCG00000029460(RND2);ENSSSCG00000039157(CLASP1)
GO:0046700	heterocycle catabolic process	3	288	0.279737466221898	0.49767725949345	ENSSSCG00000002340(PSEN1);ENSSSCG00000017403(STAT3);ENSSSCG00000022177(DIS3L2)
GO:0006364	rRNA processing	2	164	0.282100406356444	0.501511833522567	ENSSSCG00000008887(NAF1);ENSSSCG00000025507(RPL27)
GO:0006874	cellular calcium ion homeostasis	3	290	0.283216637314489	0.502180213464863	ENSSSCG00000002340(PSEN1);ENSSSCG00000022545(CALM3);ENSSSCG00000026602(PTGIR)
GO:0035065	regulation of histone acetylation	1	52	0.283931362414322	0.502180213464863	ENSSSCG00000022101(BRCA1)
GO:0035249	synaptic transmission, glutamatergic	1	52	0.283931362414322	0.502180213464863	ENSSSCG00000002340(PSEN1)
GO:0035924	cellular response to vascular endothelial growth factor stimulus	1	52	0.283931362414322	0.502180213464863	ENSSSCG00000026152(PRKD2)
GO:0050772	positive regulation of axonogenesis	1	52	0.283931362414322	0.502180213464863	ENSSSCG00000029460(RND2)
GO:0061614	pri-miRNA transcription from RNA polymerase II promoter	1	52	0.283931362414322	0.502180213464863	ENSSSCG00000017403(STAT3)
GO:1902893	regulation of pri-miRNA transcription from RNA polymerase II promoter	1	52	0.283931362414322	0.502180213464863	ENSSSCG00000017403(STAT3)
GO:0019318	hexose metabolic process	2	165	0.284469455247156	0.502763865308799	ENSSSCG00000004679(SORD);ENSSSCG00000008888(NPY1R)
GO:0014031	mesenchymal cell development	2	166	0.286837864150902	0.506209115988735	ENSSSCG00000022280(DACT3);ENSSSCG00000039157(CLASP1)
GO:2001234	negative regulation of apoptotic signaling pathway	2	166	0.286837864150902	0.506209115988735	ENSSSCG00000002340(PSEN1);ENSSSCG00000022101(BRCA1)
GO:0048858	cell projection morphogenesis	6	698	0.287941703233966	0.50631927346846	ENSSSCG00000002340(PSEN1);ENSSSCG00000013848(RAB8A);ENSSSCG00000027907(BSG);ENSSSCG00000029460(RND2);ENSSSCG00000036434(TPGS1);ENSSSCG00000039469(DNAL1)
GO:0016482	cytoplasmic transport	7	838	0.288266802599717	0.50631927346846	ENSSSCG00000002340(PSEN1);ENSSSCG00000005058(ATG14);ENSSSCG00000005204(RANBP6);ENSSSCG00000005215(JAK2);ENSSSCG00000011726(VEPH1);ENSSSCG00000017403(STAT3);ENSSSCG00000022545(CALM3)
GO:0007045	cell-substrate adherens junction assembly	1	53	0.288523648683767	0.50631927346846	ENSSSCG00000039157(CLASP1)
GO:0010522	regulation of calcium ion transport into cytosol	1	53	0.288523648683767	0.50631927346846	ENSSSCG00000022545(CALM3)
GO:0048041	focal adhesion assembly	1	53	0.288523648683767	0.50631927346846	ENSSSCG00000039157(CLASP1)
GO:0051568	histone H3-K4 methylation	1	53	0.288523648683767	0.50631927346846	ENSSSCG00000022101(BRCA1)
GO:0060996	dendritic spine development	1	53	0.288523648683767	0.50631927346846	ENSSSCG00000002340(PSEN1)
GO:0006479	protein methylation	2	167	0.289205545275859	0.50631927346846	ENSSSCG00000011743(MECOM);ENSSSCG00000022101(BRCA1)
GO:0008213	protein alkylation	2	167	0.289205545275859	0.50631927346846	ENSSSCG00000011743(MECOM);ENSSSCG00000022101(BRCA1)
GO:0032872	regulation of stress-activated MAPK cascade	2	167	0.289205545275859	0.50631927346846	ENSSSCG00000011743(MECOM);ENSSSCG00000030211(NBR1)
GO:1903046	meiotic cell cycle process	2	167	0.289205545275859	0.50631927346846	ENSSSCG00000002378(MLH3);ENSSSCG00000004680(TERB2)
[truncated: 1,036 more rows]

## Sheet: TableS9
TableS9. Summary of KEGG pathway enrichment analysis for putative genes in the YT vs AWB comparison
[truncated: 157 more rows]

[truncated: 2 more sheets: TableS10, TableS11]
